# Supplementary material for: People that score high on psychopathic traits are less likely to yawn contagiously
Source: Sci Rep. 2021 Dec 10;11:23779. doi: 10.1038/s41598-021-03159-1 (PMC8664845; doi:10.1038/s41598-021-03159-1)
Supplement: Supplementary file 1 — Supplementary Information. [file 41598_2021_3159_MOESM1_ESM.csv]

Legend: Raw Data Used in the Analyses (note: reverse-scored items have been adjusted)
Age	Sex	Nationality	Hours of Sleep the Previous Night	Current Tiredness (0-10)	Yawn (0: no; 1: yes)	How many yawns were presented in the video?	Were any non-human animlas yawning in the video?	Was this person in the video?	Was this person in the video?	Objective Attention Score (0-4)	How much time did you spend watching the video? (0-10)	Dirty Dozen Q1	Dirty Dozen Q2	Dirty Dozen Q3	Dirty Dozen Q4	Dirty Dozen Q5	Dirty Dozen Q6	Dirty Dozen Q7	Dirty Dozen Q8	Dirty Dozen Q9	Dirty Dozen Q10	Dirty Dozen Q11	Dirty Dozen Q12	LSRPS: primary Q1	LSRPS: primary Q2	LSRPS: primary Q3	LSRPS: primary Q4	LSRPS: primary Q5	LSRPS: primary Q6	LSRPS: primary Q7	LSRPS: primary Q8	LSRPS: primary Q9	LSRPS: primary Q10	LSRPS: primary Q11	LSRPS: primary Q12	LSRPS: primary Q13	LSRPS: primary Q14	LSRPS: primary Q15	LSRPS: primary Q16	LSRPS: secondary Q1	LSRPS: secondary Q2	LSRPS: secondary Q3	LSRPS: secondary Q4	LSRPS: secondary Q5	LSRPS: secondary Q6	LSRPS: secondary Q7	LSRPS: secondary Q8	LSRPS: secondary Q9	LSRPS: secondary Q10
19	Did Not Identify	Turkish	8	2	1	60	Yes	No	Yes	1	6	7	9	9	8	1	1	1	9	9	9	8	9	1	1	2	1	2	2	1	3	3	1	3	1	2	1	3	2	4	4	3	3	4	2	3	3	3	4
21	Did Not Identify	United States	14	10	0	50	Yes	Yes	No	4	7	1	3	1	1	4	2	1	9	5	4	2	1	2	1	2	1	2	1	1	3	1	2	1	2	1	1	2	4	4	3	3	4	3	4	3	1	2	3
25	Did Not Identify	american	9	10	1	50	Yes	No	Yes	2	8	1	3	7	2	1	2	4	6	5	7	3	2	2	1	1	1	2	2	1	1	2	1	2	1	1	2	1	1	3	3	4	4	3	3	3	1	1	1
18	Did Not Identify	American	7	6	0	50	Yes	Yes	Yes	3	8	3	5	4	2	1	2	4	6	7	7	4	3	1	2	3	2	2	1	2	3	2	2	1	1	1	1	3	2	1	1	3	3	3	2	1	1	3	1
21	Did Not Identify	Kurdish-Danish	9	4	1	50	Yes	Yes	No	4	9	2	8	8	1	1	1	1	1	8	8	5	2	1	1	3	1	1	2	1	2	1	1	4	1	1	1	2	3	1	3	3	2	4	3	2	2	2	4
19	Male	American	7	1	1	30	No	Yes	No	2	1	7	5	9	7	1	1	4	4	8	5	2	3	1	1	1	1	1	1	1	2	3	1	1	1	1	1	3	3	3	3	3	4	4	2	3	1	2	1
19	Male	Thai	8	4	0	50	Yes	No	No	3	2	8	3	8	7	1	3	8	9	3	8		3	1	4	4	2	3	4	1	4	4	1	4	1	1	1	3	3	1	4	1	1	1	1	3	1	1	4
19	Male	American	7	0	1	30	No	Yes	No	2	3	4	3	6	2	4	1	2	1	4	4	9	7	2	1	1	1	1	1	1	2	1	1	3	1	1	2	3	2	2	3	1	2	2	1	1	1	1	1
19	Male	Indian	8	4	1	14	No	No	Yes	0	3	2	2	2	2	3	3	2	1	2	2	2	2	3	2	2	1	2	2	2	3	3	2	2	2	3	2	2	2	3	3	2	3	3	3	2	3	3	3
19	Male	Indian	8	4	0	19	No	Yes	No	2	4	3	7	7	2	2	1	2	2	7	7	6	5	2	1	3	1	2	2	3	3	2	2	2	3	3	2	3	3	3	3	2	3	2	3	3	2	2	3
19	Male	American	6.5	6	1	23	Yes	Yes	Yes	2	4	6	4	7	2	1	1	1	5	9	8	4	2	1	1	2	1	1	1	1	2	2	1	1	1	1	1	1	2	1	3	4	1	3	2	1	1	1	1
21	Male	Trinidadian	6	7	0	30	No	No	No	1	4	2	2	3	3	2	3	2	8	5	2	3	1	2	1	1	1	2	1	3	1	1	1	2	1	1	3	4	2	1	4	1	1	1	2	4	2	1	3
18	Male	American	8	1	1	50	Yes	Yes	No	4	5	4	5	1	2	1	1	3	1	6	7	6	6	1	2	2	2	3	1	2	2	2	1	1	1	1	1	2	2	2	2	1	1	3	4	1	1	2	2
20	Male	Colombian	8	1	0	15	Yes	No	No	2	5	2	3	1	1	1	2	3	1	3	6	7	2	1	2	2	2	4	2	1	3	1	1	2	1	1	1	2	1	2	3	1	1	2	2	3	4	3	2
21	Male	Netherlands	9	1	1	50	No	No	No	2	5	1	1	1	1	1	1	3	4	1	1	2	1	1	1	1	1	1	1	1	2	1	2	1	4	1	1	2	4	1	1	1	2	1	1	2	1	1	1
19	Male	Vietnamese	7	6	1	3	Yes	Yes	No	3	5	1	3	2	1	2	4	2	1	5	4	3	4	1	1	1	2	4	2	2	4	1	4	1	1	1	1	2	3	4	3	1	1	3	4	1	4	2	2
19	Male	American	8	3	0	50	Yes	Yes	No	4	5	2	6	6	1	2	5	2	1	2	2	5	1	3	2	1	1	1	1	2	1	2	2	2	1	1	1	2	2	3	4	3	2	1	2	3	2	2	1
19	Male	Italian	7	1	0	50	No	No	Yes	1	5	2	6	7	1	1	1	1	8	5	5	5	1	2	1	1	1	1	1	2	4	1	3	2	2	2	1	1	1	2	1	3	3	3	1	2	3	1	1
20	Male	Dutch	7	2	0	28	Yes	Yes	No	3	5	1	7	4	1	1	1	3	7	5	4	6	3	2	1	1	1	1	1	2	2	1	2	2	1	1	2	2	1	1	2	3	4	2	2	2	2	2	1
20	Male	American	7	6	1	49	No	Yes	Yes	1	5	5	6	6	3	5	3	2	3	3	3	4	2	2	2	2	2	1	1	1	2	2	2	2	2	1	2	1	2	1	2	2	3	1	1	1	1	1	2
19	Male	white	6	6	0	50	Yes	Yes	No	4	5	2	7	8	4	1	1	6	7	4	3	6	4	3	1	3	2	3	2	3	2	3	3	1	1	1	1	1	1	1	4	2	2	4	1	3	1	1	1
21	Male	Kazakh	7	3	0	50	Yes	Yes	No	4	5	6	2	1	6	5	2	7	8	6	6	6	5	4	4	3	1	1	3	4	3	3	3	4	3	2	3	3	1	3	4	3	1	4	2	3	1	1	2
19	Male	Asain	4	4	1	50	Yes	Yes	No	4	5	8	7	7	7	7	7	6	5	7	5	9	7	3	2	2	2	2	2	2	2	3	3	2	3	3	3	3	3	4	4	2	4	4	4	1	2	2	3
18	Male	indian	9	2	1	69	Yes	No	No	2	5	7	7	7	7	7	7	7	7	7	7	7	7	4	4	4	4	4	4	4	4	4	1	4	1	4	1	1	1	4	4	1	4	4	4	1	4	4	4
19	Male	American	8	5	0	4	Yes	Yes	Yes	2	6	1	1	4	1	1	1	1	1	1	1	3	1	3	1	1	1	2	2	2	1	1	4	2	1	1	1	3	4	1	2	3	2	1	1	2	1	1	1
20	Male	Iranian American	6	5	1	10	Yes	No	Yes	1	6	1	2	7	2	1	1	1	1	7	6	8	5	3	3	2	2	2	2	2	2	2	3	2	3	2	3	3	3	2	2	3	2	2	2	3	2	2	1
27	Male	American	4	3	1	8	Yes	Yes	No	3	6	2	3	4	1	1	1	1	1	3	5	5	5	2	3	2	1	1	1	1	4	2	1	3	1	1	1	2	1	2	2	2	1	1	2	2	1	4	4
19	Male	American	7	3	1	3	Yes	Yes	Yes	2	6	1	2	3	1	1	1	2	6	9	9	9	4	1	2	1	1	2	1	1	1	1	1	1	1	1	1	1	2	2	3	3	1	2	3	1	4	2	3
24	Male	Dominican	8	2	0	47	Yes	Yes	No	3	6	1	3	3	1	2	2	1	5	7	5	8	5	3	2	3	1	1	2	3	3	3	3	2	1	1	4	3	3	2	3	2	3	2	3	1	1	1	3
18	Male	American	7	4	0	45	Yes	Yes	No	3	6	2	4	6	3	5	2	6	3	8	5	8	2	2	1	1	2	3	2	3	2	1	2	3	2	1	2	1	2	2	4	2	4	2	1	2	2	1	1
19	Male	United States of America	7	2	0	34	Yes	No	No	2	6	7	9	7	7	1	1	6	9	9	9	9	1	3	1	3	1	3	1	4	4	3	2	4	2	1	1	2	4	1	4	1	1	3	2	1	1	1	1
20	Male	Caucasian	7	4	0	50	No	No	No	2	6	8	9	9	3	8	5	9	6	3	1	2	1	3	1	3	1	2	1	1	3	4	1	2	3	3	3	2	3	1	4	2	3	2	2	2	1	1	1
19	Male	American	6	3	0	50	Yes	No	Yes	2	7	2	5	9	4	1	1	1	1	8	4	8	3	2	2	2	2	2	1	1	1	1	4	2	1	1	1	1	1	2	4	1	1	2	2	1	2	1	1
18	Male	American	9	0	1	50	Yes	Yes	Yes	3	7	1	3	1	1	1	1	1	1	8	4	6	1	3	1	1	1	2	1	2	4	2	1	2	2	1	2	1	1	2	3	1	1	2	3	3	2	1	1
19	Male	Italian/White	10	10	0	50	No	Yes	No	3	7	5	6	6	3	2	1	1	1	6	6	5	6	2	2	2	3	3	2	3	1	2	3	3	3	1	2	2	3	3	4	1	2	2	2	2	3	3	2
18	Male	american	7	6	1	35	Yes	Yes	Yes	2	7	1	4	1	1	4	1	1	1	3	3	5	2	1	1	1	1	3	1	2	3	1	2	1	1	1	1	2	1	1	4	2	1	2	1	1	1	1	2
20	Male	United Sates	9.5	0	0	50	Yes	Yes	Yes	3	7	9	7	6	6	3	2	4	3	3	2	2	3	4	3	2	2	3	3	1	3	3	3	1	1	1	1	2	2	2	4	2	2	2	2	2	2	2	2
22	Male	Dutch	10	3	0	50	Yes	No	Yes	2	7	4	4	5	2	2	2	3	5	2	2	3	2	2	1	1	1	1	2	2	4	1	3	3	2	1	2	3	4	3	3	3	3	3	1	2	1	1	1
18	Male	Mixed, White and African American	8.5	3	1	40	Yes	No	No	2	7	8	6	8	6	2	3	5	5	6	8	8	7	3	2	3	1	3	2	1	2	3	3	3	2	2	2	3	3	3	4	3	4	3	2	3	3	2	1
19	Male	US Citizen	8	5	1	50	Yes	Yes	No	4	7	2	2	7	2	2	1	6	9	9	9	9	5	2	1	1	1	4	3	1	2	1	2	1	1	1	1	2	2	2	4	1	1	3	4	1	4	4	2
19	Male	Russian	7.5	4	1	7	Yes	Yes	No	3	7	7	9	4	2	4	4	7	7	7	5	4	5	3	2	1	3	2	3	2	3	3	3	4	2	2	3	2	4	2	2	4	3	3	3	2	2	2	1
19	Male	Cuban	9	2	0	42	Yes	Yes	No	3	8	1	2	1	1	1	1	1	1	1	1	1	1	1	1	1	1	1	1	1	2	1	3	1	4	1	1	2	1	3	1	1	1	2	1	1	1	1	3
18	Male	American	8	3	0	50	No	Yes	Yes	2	8	1	2	1	1	1	1	1	1	7	4	1	5	1	1	1	1	1	1	1	1	1	1	2	1	1	1	1	1	4	2	3	3	2	4	1	1	1	1
22	Male	American	7	5	1	40	Yes	Yes	Yes	2	8	3	3	2	1	1	1	1	1	4	2	4	2	1	1	1	1	1	1	1	1	1	1	2	1	1	1	3	2	1	2	2	3	1	3	1	2	3	1
18	Male	Asian-American	8	5	1	37	No	No	Yes	0	8	1	3	1	1	1	1	1	1	1	5	1	2	2	2	2	1	1	1	1	2	1	1	2	1	1	1	1	2	2	2	1	4	2	4	2	1	1	1
58	Male	American	8	1	1	45	Yes	No	No	2	8	8	9	9	1	1	1	1	1	5	5	1	5	1	1	1	1	1	1	2	1	1	1	1	1	1	1	1	3	1	1	1	1	4	1	2	1	1	4
18	Male	American	12	2	1	50	No	Yes	No	3	8	1	1	1	1	1	1	1	1	3	7	1	1	2	3	1	1	3	2	1	3	4	3	3	1	1	1	1	4	3	1	1	1	1	3	1	4	3	2
18	Male	South Asian	6	7	1	36	Yes	No	Yes	1	8	3	6	2	2	2	1	1	1	3	6	8	5	2	1	1	1	1	2	2	2	2	2	2	2	1	1	3	4	4	3	2	3	2	2	3	1	1	1
18	Male	American	7	4	1	50	Yes	Yes	No	4	8	4	7	3	6	1	1	2	2	7	7	5	3	2	1	2	1	3	2	3	4	2	4	3	3	2	3	3	4	2	4	3	3	2	3	4	2	3	2
22	Male	Dutch	8	2	0	25	Yes	Yes	No	3	8	3	2	3	1	1	1	1	3	4	3	5	4	1	2	3	1	2	1	1	2	2	1	4	3	1	1	4	4	2	2	3	2	2	3	2	1	1	1
20	Male	Dutch	9	4	1	32	Yes	Yes	No	3	8	2	5	7	2	2	1	2	2	7	7	6	2	2	3	2	2	1	2	2	2	1	2	2	1	1	1	2	1	2	2	1	2	2	2	2	1	1	2
19	Male	Bulgarian	8	2	1	46	Yes	Yes	No	3	8	2	4	2	2	3	1	1	2	4	1	2	1	1	1	1	3	1	2	1	2	2	1	2	4	1	1	3	1	3	2	1	4	3	3	1	1	4	3
24	Male	Swedish	7	1	0	47	Yes	No	No	2	8	2	1	3	2	1	1	3	2	5	5	2	1	1	1	2	1	2	1	1	3	1	1	2	3	1	1	1	2	2	3	3	3	3	1	3	1	1	2
19	Male	Colombian	5	7	1	30	Yes	Yes	No	3	8	6	5	6	2	2	2	2	2	6	5	7	3	2	2	2	2	2	3	2	2	2	2	2	2	1	1	2	2	2	3	2	2	2	2	2	3	1	1
18	Male	American	6	5	0	50	Yes	No	No	3	8	2	1	2	2	5	3	2	1	4	2	1	1	3	1	2	1	3	1	1	3	1	1	1	1	1	2	2	2	2	4	2	2	3	4	2	2	1	2
20	Male	American	8	7	0	50	Yes	Yes	No	4	8	6	6	2	3	2	1	1	7	3	2	4	2	2	1	2	1	1	2	2	3	2	2	2	1	1	1	2	1	1	4	3	3	3	2	1	1	1	1
20	Male	American	7	6	0	50	Yes	Yes	No	4	8	1	1	4	1	1	1	5	4	4	1	9	1	4	1	2	4	4	3	1	4	3	4	1	2	1	1	1	1	1	2	1	1	1	1	1	1	1	1
19	Male	Pacific Islander	8	7	0	50	Yes	No	Yes	2	8	2	4	8	2	4	2	4	1	3	7	2	1	4	2	3	2	4	2	2	4	2	4	1	2	1	2	2	2	1	4	1	1	2	3	2	2	1	3
18	Male	American	6	2	1	50	Yes	Yes	Yes	3	8	1	3	7	4	1	1	4	6	5	6	7	3	2	1	2	1	2	1	1	2	3	1	3	2	1	3	2	2	1	2	2	2	1	1	2	1	1	1
18	Male	American	8	6	0	50	Yes	Yes	No	4	8	3	2	3	2	4	2	3	3	6	4	6	3	3	2	2	2	3	2	2	3	2	3	1	3	1	1	2	3	2	2	3	2	3	3	2	2	2	2
19	Male	American	7	1	1	50	No	Yes	No	3	8	6	5	9	5	1	1	3	7	9	5	3	5	1	1	1	1	1	1	1	1	4	1	1	1	1	1	3	3	3	3	3	4	3	2	3	1	3	1
19	Male	American	8	3	1	50	Yes	Yes	No	4	8	6	7	4	2	4	1	4	4	5	6	2	5	1	2	2	1	2	3	2	2	2	1	3	2	3	1	2	3	3	4	2	3	3	2	2	2	1	1
30	Male	Dutch	7	4	1	50	Yes	Yes	No	4	8	6	3	3	3	3	2	5	7	6	7	5	2	1	1	2	1	2	2	2	3	3	2	2	2	2	1	1	2	3	2	3	3	3	2	1	3	3	1
18	Male	Indian	9	5	1	50	Yes	Yes	No	4	8	6	6	5	5	1	5	5	6	6	5	6	5	2	2	3	2	3	2	2	4	4	2	4	2	2	2	2	3	3	2	2	2	3	2	2	3	2	3
21	Male	American	8	5	0	50	Yes	Yes	No	4	8	3	6	7	5	6	3	2	7	6	7	3	4	1	1	1	1	1	1	1	1	1	1	1	1	1	1	4	1	1	3	1	2	1	1	2	1	1	1
34	Male	Mexican	10	2	0	50	Yes	Yes	No	4	8	5	5	6	4	5	4	5	5	4	4	4	4	2	2	2	1	1	1	1	1	1	2	1	2	1	1	2	1	1	1	2	2	2	1	2	1	1	1
18	Male	American	8	0	1	10	No	Yes	No	2	9	1	1	1	1	1	1	1	1	6	8	9	3	1	1	1	1	1	1	1	1	1	1	1	1	1	1	1	2	1	4	1	2	2	3	1	4	2	1
19	Male	American	8	1	0	50	No	Yes	No	3	9	2	1	2	1	1	1	1	1	1	1	3	1	1	1	1	1	1	1	1	2	1	2	1	1	1	1	1	1	1	2	1	2	1	1	1	1	1	1
19	Male	White	9	1	1	30	No	No	No	1	9	1	2	1	1	1	1	1	1	1	1	1	1	1	1	1	1	2	2	1	2	1	4	1	4	1	1	1	1	1	1	2	1	2	1	1	1	1	2
33	Male	Russian	6	2	1	44	Yes	Yes	Yes	2	9	8	8	8	3	1	1	1	1	5	7	7	7	1	1	1	1	1	1	2	3	3	2	2	2	2	1	2	2	2	1	2	1	1	1	1	2	2	1
20	Male	Dutch	9	2	0	50	Yes	No	No	3	9	6	7	1	1	1	1	2	2	9	4	6	1	1	2	2	1	2	1	1	3	1	2	2	1	2	1	3	1	2	3	4	3	1	1	2	1	1	1
24	Male	Dutch	6	8	1	52	Yes	Yes	No	3	9	2	3	7	2	1	1	1	4	3	4	3	5	1	1	2	2	3	2	1	2	3	1	3	1	1	1	2	1	3	3	2	3	3	2	2	2	2	3
20	Male	African American	7	3	1	40	Yes	No	Yes	1	9	3	6	9	3	1	1	3	2	9	7	8	2	3	1	2	1	2	3	3	3	4	1	1	2	1	1	3	1	1	3	3	2	3	4	1	2	2	1
20	Male	nederlands	9	2	0	50	Yes	No	No	3	9	2	9	9	2	1	2	1	6	7	3	6	2	2	1	1	1	1	3	2	4	1	2	3	1	1	1	3	1	2	1	1	2	1	3	2	1	4	1
20	Male	Caucasian	8	2	1	50	Yes	Yes	No	4	9	2	8	8	1	1	1	1	7	9	9	9	4	3	3	2	3	4	2	2	3	2	1	2	1	2	1	2	1	2	4	2	3	3	3	1	2	1	1
20	Male	Dutch	7.5	3	1	51	Yes	Yes	No	3	9	2	4	6	3	1	2	2	7	3	5	2	2	2	3	1	1	2	1	1	2	2	1	2	2	1	1	3	2	1	1	1	3	2	2	3	1	1	2
18	Male	Caucasian	7	4	1	50	Yes	No	Yes	2	9	3	5	2	2	2	1	4	5	3	3	5	3	3	2	2	2	3	2	1	3	3	2	2	2	1	2	2	3	2	3	2	3	2	2	2	2	3	2
24	Male	Dutch	8	3	1	40	Yes	Yes	No	3	9	2	7	2	1	1	7	3	2	4	6	3	1	1	1	1	1	1	1	1	1	2	1	1	1	1	1	1	1	1	1	1	3	2	2	2	1	1	1
27	Male	USA	7	4	0	45	Yes	Yes	No	3	9	6	5	6	5	2	2	2	7	6	6	7	6	2	1	1	2	2	1	1	2	2	2	2	1	1	2	2	2	2	2	3	2	2	1	2	2	2	1
20	Male	dutch	8	3	0	50	Yes	Yes	No	4	9	4	6	6	4	2	3	3	6	7	7	6	4	1	2	2	1	1	2	1	3	2	2	2	2	1	3	2	2	1	3	3	3	3	3	2	2	2	2
25	Male	sicilian	4.5	7	1	50	Yes	Yes	No	4	9	3	6	6	2	2	3	6	3	6	6	6	2	4	3	3	3	3	2	4	2	2	2	2	3	1	3	3	3	2	3	1	2	2	2	3	4	4	2
32	Male	Dutch	8	5	0	50	Yes	Yes	No	4	9	6	2	7	2	1	1	6	7	8	8	7	9	2	2	1	1	2	2	1	2	4	2	2	1	2	1	1	3	3	1	1	2	1	1	4	2	3	1
21	Male	White	8	4	1	40	Yes	Yes	No	3	9	2	6	7	1	2	3	7	5	9	7	9	5	3	1	2	1	3	1	1	3	1	1	3	1	1	1	1	1	2	1	3	1	3	1	3	1	2	1
21	Male	Romanian	6	1	1	50	Yes	Yes	No	4	9	5	9	8	2	5	3	5	5	6	6	6	2	2	1	1	1	2	1	1	3	1	1	4	1	2	1	2	3	2	1	2	1	2	1	2	1	2	1
20	Male	Netherlands	9	4	1	50	Yes	Yes	No	4	9	6	7	7	6	4	6	3	6	8	7	8	5	3	3	2	3	2	2	2	3	3	2	3	2	2	2	4	3	3	3	1	2	2	2	2	1	2	3
19	Male	nigerian	7	2	0	50	Yes	No	No	3	9	4	7	7	4	1	7	8	6	8	8	8	8	3	3	2	1	1	2	1	3	2	1	3	2	1	1	1	2	4	2	2	4	4	2	4	1	1	1
18	Male	American	5	6	1	45	Yes	Yes	No	3	9	3	2	2	3	6	5	7	5	6	6	6	3	2	2	2	2	2	2	2	3	1	3	3	2	2	1	3	1	2	2	3	3	2	2	3	1	2	2
22	Male	American	7	7	1	50	Yes	Yes	No	4	9	7	4	2	7	7	9	7	8	3	6	7	2	3	4	4	3	3	3	1	3	4	1	4	1	1	1	1	4	4	4	4	4	4	4	3	3	2	1
19	Male	American	6	4	0	30	No	Yes	No	2	10	1	3	3	1	1	1	1	1	9	9	9	1	2	1	1	1	1	1	1	4	1	2	1	1	1	1	1	1	1	2	2	2	2	1	1	1	2	1
20	Male	Italian	5	7	1	5	Yes	Yes	No	3	10	1	5	3	3	1	1	1	1	5	5	3	1	1	1	1	1	2	1	1	2	1	1	1	4	1	1	1	1	1	2	3	2	2	1	1	1	1	1
29	Male	Indian	6	7	1	50	Yes	No	No	3	10	1	1	1	1	1	1	1	1	8	7	9	7	1	1	1	1	2	1	2	3	1	1	3	1	1	1	1	1	3	3	1	2	1	2	2	1	1	1
19	Male	American	8	1	1	48	Yes	Yes	Yes	2	10	1	3	3	1	1	1	1	1	3	2	2	1	1	1	1	1	2	1	3	2	1	1	2	1	1	2	1	4	3	2	3	2	1	3	2	2	2	1
19	Male	American	7.5	6	1	50	Yes	Yes	No	4	10	2	2	1	1	1	1	1	1	2	2	2	1	2	1	1	1	1	1	1	3	1	1	1	1	1	1	2	1	1	3	2	2	1	1	2	1	1	1
21	Male	American	4	7	1	4	Yes	Yes	Yes	2	10	4	6	3	1	1	1	1	1	7	6	7	5	2	2	2	2	2	2	1	3	2	2	2	1	1	1	2	2	2	2	3	1	2	3	1	1	2	2
20	Male	American	8	0	0	50	Yes	Yes	No	4	10	9	9	9	9	1	1	1	1	9	9	9	9	4	4	4	4	4	1	1	4	4	4	4	1	4	1	1	4	1	1	1	1	1	1	4	1	1	1
25	Male	Dutch	8	6	0	50	Yes	Yes	No	4	10	1	3	1	1	1	1	2	1	5	2	4	1	1	1	1	1	1	2	1	1	1	1	1	1	1	1	2	1	1	2	3	3	1	1	2	1	1	1
48	Male	nl	6	5	0	51	Yes	No	Yes	1	10	4	1	3	1	1	1	1	2	1	4	3	1	1	2	1	1	1	1	1	2	1	3	2	1	2	1	2	2	1	1	3	2	1	1	1	1	1	1
18	Male	(German, Irish, Hungarian) America	8.5	3	0	50	Yes	No	No	3	10	1	2	1	1	1	2	1	1	5	3	3	2	2	1	1	1	1	1	2	1	1	1	2	4	1	1	2	1	3	3	1	2	1	3	2	2	1	2
18	Male	white	9	2	0	50	Yes	Yes	No	4	10	1	4	3	1	1	1	2	1	4	4	3	1	3	1	2	1	2	2	3	4	2	1	3	1	1	1	2	3	1	3	2	3	3	1	2	2	4	1
21	Male	Bangladeshi/American	5	8	0	35	Yes	Yes	No	3	10	1	1	3	2	1	1	1	2	9	6	9	2	3	1	2	2	2	2	1	3	1	1	1	3	1	1	1	1	2	4	4	1	1	2	2	1	1	1
19	Male	American	9	3	1	50	Yes	No	No	3	10	1	1	1	1	3	1	1	1	1	1	5	1	2	1	1	1	2	2	1	3	1	4	1	4	1	2	2	2	1	2	2	3	1	1	2	1	1	2
18	Male	Bosnian	7	2	0	50	Yes	Yes	No	4	10	2	4	7	1	2	1	2	1	4	6	7	3	2	1	1	2	1	2	2	3	2	2	2	2	1	1	3	2	3	2	2	3	2	1	2	1	1	2
18	Male	White/Asian	6.5	3	1	50	Yes	Yes	No	4	10	4	5	4	2	2	2	2	2	5	5	4	3	3	3	2	2	3	2	1	3	2	3	1	1	1	2	2	1	1	2	2	3	2	2	2	1	1	2
23	Male	Dutch	8	1	1	1	Yes	No	No	2	10	2	2	4	2	1	1	1	7	6	5	5	3	1	1	1	2	1	2	1	2	2	3	2	2	2	1	2	2	3	2	1	2	2	2	1	1	1	2
22	Male	American	7	3	0	49	Yes	Yes	No	3	10	4	6	7	5	2	2	3	3	7	7	8	5	2	2	2	2	2	2	1	3	2	2	2	1	1	1	3	2	2	1	2	2	2	2	2	2	2	2
23	Male	White	7	4	1	60	Yes	Yes	No	3	10	6	8	9	4	2	2	2	4	8	5	7	6	1	2	2	2	3	2	2	3	3	2	2	1	1	1	1	2	2	2	2	2	2	3	3	1	2	1
27	Male	Hispanic	7	3	1	3	Yes	Yes	No	3	10	5	7	7	3	1	1	2	7	3	1	4	5	2	1	2	1	2	3	2	1	3	2	3	1	2	1	2	1	3	3	3	4	4	4	2	3	3	1
21	Male	American	7.5	4	1	50	Yes	No	No	3	10	1	2	4	1	1	3	2	5	1	4	1	1	1	1	1	1	2	2	1	2	2	2	1	1	1	1	1	1	3	3	3	4	2	2	2	1	1	2
31	Male	Spanish	6.5	6	1	47	No	Yes	Yes	1	10	5	6	2	2	2	2	2	5	6	4	5	1	1	1	1	1	1	1	1	1	1	1	1	1	1	1	1	1	1	4	1	3	1	1	2	3	2	1
20	Male	Caucasian	8	1	1	50	Yes	Yes	No	4	10	1	7	7	3	1	1	1	8	9	9	9	4	3	3	2	4	4	2	2	4	2	2	3	1	1	1	2	2	3	4	1	3	3	4	1	2	1	1
18	Male	American	8	6	1	50	Yes	Yes	Yes	3	10	2	5	1	1	1	1	6	3	4	7	7	2	1	1	1	1	3	2	1	4	1	1	3	2	1	1	2	1	2	4	2	4	4	1	2	1	3	1
20	Male	American	5	6	0	47	Yes	Yes	No	3	10	3	4	6	1	4	4	3	1	1	1	1	1	1	1	1	1	1	1	1	1	2	2	3	2	2	1	3	2	1	3	3	2	1	1	2	2	1	4
22	Male	White	8	5	0	50	Yes	Yes	Yes	3	10	4	8	9	1	1	1	5	5	7	7	5	6	1	1	1	1	1	1	3	2	2	1	2	1	1	1	3	3	2	4	2	2	2	1	1	4	3	1
31	Male	American	5	9	0	49	Yes	Yes	No	3	10	7	7	6	2	2	1	3	7	5	5	5	3	1	2	1	3	3	1	3	1	1	1	3	1	2	1	1	2	2	4	4	3	4	2	2	2	2	1
18	Male	American	9	1	1	50	Yes	Yes	No	4	10	5	7	7	6	3	3	3	5	6	6	4	2	3	2	3	2	2	3	2	3	3	3	3	3	2	2	2	2	2	2	2	2	1	3	3	1	2	3
29	Male	Canadian	7	6	1	50	Yes	Yes	No	4	10	4	6	3	2	2	2	6	4	6	5	6	6	3	1	1	1	1	2	1	4	3	3	2	2	1	2	2	1	3	1	3	3	2	1	3	1	1	1
27	Male	American	6	5	1	8	Yes	Yes	No	3	10	2	4	6	1	1	1	7	5	9	9	9	3	2	1	3	2	4	2	1	4	3	3	2	1	1	1	1	1	2	3	1	2	2	4	1	1	1	2
18	Male	American	8	3	1	50	Yes	Yes	No	4	10	5	5	2	1	1	1	4	9	4	4	4	1	3	2	1	1	2	3	4	3	2	1	2	1	1	1	1	1	1	4	3	1	2	2	2	2	4	1
18	Male	Hispanic	7	5	1	50	Yes	Yes	No	4	10	6	6	5	3	3	3	3	6	6	5	5	4	3	3	3	2	3	2	2	3	3	3	1	3	1	4	3	2	2	3	3	3	3	3	2	2	3	3
18	Male	American	9	1	1	50	Yes	Yes	No	4	10	3	6	1	2	2	1	6	7	9	7	9	1	2	1	3	1	1	2	2	1	1	1	1	1	1	1	1	1	4	4	4	1	2	1	1	1	1	1
18	Male	Netherlands	7	1	1	50	Yes	Yes	Yes	3	10	2	2	5	2	2	4	6	5	7	7	7	2	2	1	1	1	1	1	3	3	1	2	2	2	1	1	1	1	3	3	2	3	2	3	3	4	1	1
43	Male	Netherlands	6	7	1	50	Yes	Yes	No	4	10	5	5	8	3	2	8	3	5	5	8	6	3	3	2	2	2	1	2	1	3	2	3	1	2	1	3	3	1	2	3	2	3	3	3	2	1	2	1
18	Male	American	7.5	0	1	50	Yes	Yes	No	4	10	3	2	5	1	2	1	7	8	2	2	1	1	3	2	1	1	2	1	3	4	1	2	1	1	2	3	2	2	1	1	1	4	2	1	1	1	2	2
21	Male	Hispanic	6	5	0	50	Yes	Yes	No	4	10	7	9	5	6	8	1	1	9	6	6	5	3	2	1	1	1	2	2	3	2	1	2	2	2	2	1	1	1	3	1	1	2	2	1	3	1	1	1
19	Male	American	8	0	0	50	Yes	Yes	No	4	10	6	6	5	4	6	6	6	3	3	1	2	3	2	2	2	1	1	1	1	4	2	3	1	2	2	2	2	3	2	3	2	1	2	4	1	1	1	3
21	Male	Mixed	8	3	0	50	Yes	Yes	No	4	10	5	7	7	1	7	1	7	9	5	3	5	1	2	2	2	1	1	1	1	1	2	2	3	1	2	2	1	1	3	4	3	3	4	4	1	2	4	3
21	Male	White	8	8	1	50	Yes	Yes	No	4	10	5	6	5	6	6	6	5	7	6	5	6	4	3	3	3	3	3	3	2	3	3	1	1	2	3	3	3	3	2	2	3	3	3	4	2	2	3	3
18	Male	American	8	2	0	50	No	Yes	Yes	2	10	7	8	3	3	7	7	2	8	7	4	2	1	3	2	2	1	3	1	1	3	1	2	3	1	1	2	2	2	4	4	3	4	2	3	3	1	1	1
21	Male	American	9	2	1	55	Yes	Yes	No	3	10	6	7	4	5	7	3	7	9	4	2	7	7	4	3	2	2	2	2	3	4	4	3	2	3	2	4	3	3	2	4	1	1	2	2	1	1	1	1
18	Female	Dutch	9	3	0	30	No	No	No	1	1	2	2	5	1	1	1	1	1	2	2	2	2	2	2	2	1	1	2	1	3	2	2	2	2	1	1	3	1	2	3	2	3	2	2	2	2	2	1
18	Female	American	6	8	1	3	No	Yes	Yes	1	1	2	2	4	2	2	2	2	2	6	7	7	7	3	3	3	3	3	3	3	3	3	2	3	2	3	2	2	2	3	3	2	3	3	3	2	3	3	1
19	Female	Hispanic	6	4	1	3	No	Yes	Yes	1	1	4	4	4	2	3	6	5	4	6	6	7	3	3	2	1	1	1	1	1	3	1	1	1	1	1	3	4	2	2	4	2	1	2	4	2	3	3	1
20	Female	Burmese	3	2	0	50	Yes	Yes	No	4	2	1	3	1	2	1	1	3	1	5	6	1	1	1	1	1	2	3	3	1	2	1	1	1	1	1	1	1	1	3	4	2	3	2	3	2	2	1	2
19	Female	Dutch	8	3	1	45	Yes	Yes	No	3	2	5	3	3	1	2	1	1	5	8	7	6	3	2	1	1	2	3	2	1	3	1	1	3	1	1	1	1	1	2	3	2	2	3	1	2	2	1	3
19	Female	White	6	5	1	6	No	Yes	Yes	1	2	2	2	5	1	1	2	2	4	4	3	4	2	2	2	1	1	2	2	3	3	2	1	4	1	1	1	2	3	1	2	3	4	2	2	2	1	1	4
19	Female	American	6	3	0	50	Yes	Yes	No	4	2	3	5	6	3	7	7	6	4	7	7	7	8	2	3	3	2	4	3	3	3	4	2	4	2	2	3	3	2	1	3	3	3	2	1	2	1	2	2
21	Female	American	7	7	0	190	Yes	Yes	Yes	2	3	2	2	3	1	1	1	1	1	6	3	8	1	1	1	1	1	2	1	1	2	1	2	1	1	1	3	3	2	2	1	1	1	1	1	2	1	1	1
19	Female	White/Caucasian	7.5	6	1	20	Yes	No	No	2	3	2	6	6	2	1	1	1	1	6	5	2	1	1	1	2	1	1	2	1	2	1	1	3	1	1	1	1	1	3	4	3	2	3	3	1	1	1	1
18	Female	Dutch	8	6	1	35	Yes	No	Yes	1	3	2	2	3	2	1	1	1	3	3	3	3	1	1	1	1	1	1	3	1	2	1	4	2	4	1	1	1	1	2	2	2	3	2	2	2	1	1	1
19	Female	Romanian	8	4	1	50	No	Yes	No	3	3	1	4	2	2	2	2	1	1	3	3	3	2	2	2	2	2	2	2	1	3	1	2	4	1	1	1	2	1	2	2	1	1	1	2	1	1	1	1
18	Female	Indian	7	6	1	62	No	Yes	No	2	3	1	7	5	1	1	1	3	1	6	8	1	1	1	1	3	1	3	1	1	3	3	1	1	2	1	1	2	1	3	4	4	3	3	1	1	4	1	1
18	Female	Polish	10	0	1	35	Yes	Yes	No	3	3	2	5	6	1	1	1	1	3	7	7	6	2	3	1	1	2	1	2	2	3	2	1	2	1	1	1	2	1	3	1	1	1	1	3	1	1	3	1
20	Female	American	6	6	0	50	Yes	No	Yes	2	3	4	4	3	2	1	1	1	3	5	5	5	3	2	1	2	1	1	1	1	2	3	3	2	2	2	4	4	3	2	2	3	1	2	3	3	1	2	3
18	Female	Dutch	9	6	1	40	No	No	Yes	0	3	4	4	4	2	2	2	2	1	7	7	4	7	1	1	1	1	1	1	1	2	1	4	1	3	1	2	2	2	1	2	2	2	2	1	3	1	1	1
19	Female	Brazilian	4	7	1	30	Yes	Yes	No	3	3	3	6	3	2	2	1	2	2	7	6	7	5	1	2	2	3	3	2	2	2	2	2	3	1	2	1	3	3	3	4	3	4	3	2	2	3	3	1
18	Female	Hispanic	3	4	1	3	No	Yes	No	2	3	1	4	6	2	2	1	2	3	8	8	9	1	4	1	3	1	4	1	2	1	2	1	1	2	1	1	3	1	2	1	2	1	3	4	1	2	4	2
18	Female	Spanish	8	4	0	47	Yes	Yes	No	3	3	6	6	7	2	1	1	3	6	6	4	3	2	2	2	1	2	3	1	1	3	1	3	3	1	2	1	3	2	2	1	1	4	2	1	2	1	3	1
18	Female	Dutch	8.5	6	1	1	Yes	No	Yes	1	3	3	6	6	6	6	6	3	3	6	6	5	6	3	2	3	3	3	2	2	3	3	2	2	2	1	1	2	1	1	2	2	1	1	3	2	2	1	1
20	Female	hispanic	4	10	1	2	No	No	No	1	3	4	3	4	4	5	5	5	5	5	5	4	6	2	1	2	3	2	3	3	3	3	2	3	3	2	2	2	2	3	3	2	3	2	3	3	3	3	3
20	Female	Nederlands	7	7	0	22	No	Yes	No	2	3	6	5	5	6	6	7	6	7	5	7	5	6	3	2	3	3	3	2	2	3	3	3	3	3	3	2	3	2	3	2	3	3	3	2	2	2	2	2
21	Female	Colombian	7	6	0	50	Yes	Yes	Yes	3	4	3	6	1	2	1	1	1	1	5	6	1	1	1	1	1	2	2	1	1	1	2	1	1	1	1	1	1	3	1	4	2	2	2	1	2	1	1	2
21	Female	Asian	8	2	1	50	Yes	Yes	No	4	4	2	5	3	1	1	1	1	1	3	3	2	1	2	1	1	1	2	1	3	2	2	1	2	1	1	1	4	2	2	2	1	1	1	1	1	2	1	1
25	Female	Greek	8	6	0	40	Yes	Yes	No	3	4	1	1	1	1	1	1	1	1	1	3	1	1	1	1	1	1	1	1	1	2	1	3	3	4	1	4	4	4	2	2	2	2	1	2	2	2	1	1
18	Female	American	5	6	1	4	No	Yes	Yes	1	4	1	1	1	1	1	1	1	1	5	4	2	1	1	1	1	1	1	2	1	4	1	1	1	1	1	1	1	1	1	1	4	1	1	1	1	1	1	4
19	Female	netherlands	8	4	1	15	Yes	Yes	No	3	4	1	2	2	1	1	1	1	1	1	4	1	1	1	1	2	1	1	1	1	2	2	2	2	4	1	1	4	4	1	1	4	2	2	1	4	1	1	1
19	Female	Cuban	6	5	0	43	No	No	Yes	0	4	1	3	3	1	1	1	1	1	4	5	5	1	1	1	1	3	2	1	1	3	2	3	1	1	1	1	3	1	1	3	1	1	2	1	3	2	2	1
22	Female	Netherlands	5	7	0	40	No	Yes	No	2	4	1	3	2	1	2	1	1	2	1	3	1	1	1	1	2	1	1	1	1	1	1	4	2	1	1	1	2	2	2	2	2	2	2	2	2	2	1	2
19	Female	Dutch	9	6	1	50	No	Yes	No	3	4	1	1	4	1	1	1	1	4	1	2	1	1	1	1	1	1	1	1	1	1	1	1	1	1	1	1	2	4	2	1	2	2	2	1	1	1	1	1
19	Female	turkish	8	6	1	50	Yes	No	No	3	4	3	4	1	1	1	2	3	1	7	7	6	6	3	2	2	1	3	1	1	3	1	1	3	1	1	1	3	1	2	4	1	2	4	3	1	1	3	3
20	Female	Dutch-German	8	3	1	50	No	No	Yes	1	4	4	3	3	5	2	2	1	2	7	6	2	3	1	1	2	2	2	1	1	2	2	1	1	1	1	1	2	2	3	2	2	2	2	2	3	1	1	2
18	Female	Indian	5	5	0	49	No	No	No	1	4	3	3	2	1	1	3	1	3	3	1	2	1	2	1	1	1	1	1	1	3	1	2	3	1	1	1	1	2	3	4	2	2	2	1	3	1	1	4
21	Female	Dutch	9	3	0	60	No	Yes	Yes	1	4	2	2	3	1	3	2	1	4	4	5	3	2	2	2	2	1	1	2	1	3	2	1	2	1	1	1	1	1	2	3	3	2	2	2	2	2	1	1
22	Female	Israeli/polish	8	4	0	50	Yes	Yes	No	4	4	4	4	5	5	4	2	1	8	9	7	6	6	1	1	2	3	2	1	1	1	2	3	1	2	1	1	3	1	4	3	3	2	3	3	2	3	3	2
18	Female	Asian	0	10	1	9	No	Yes	No	2	4	4	4	4	5	6	5	5	4	3	1	1	1	3	3	3	2	4	1	2	2	1	4	1	2	2	3	3	3	3	3	3	2	2	4	1	1	2	4
19	Female	American	6	3	0	50	Yes	Yes	No	4	4	7	7	7	5	8	8	8	8	8	8	8	8	3	3	3	3	4	3	3	4	4	3	4	2	3	4	3	3	1	3	2	4	2	2	2	1	2	2
21	Female	Netherlands	8	7	1	5	No	Yes	Yes	1	5	1	1	1	1	1	1	1	1	4	3	3	1	1	1	1	1	1	1	1	1	1	2	2	1	1	1	2	2	3	2	2	2	2	2	1	1	1	1
18	Female	white	7	3	1	53	Yes	Yes	Yes	2	5	1	4	7	3	1	1	1	1	8	9	3	3	2	1	1	1	1	1	1	3	1	1	1	2	1	1	2	1	2	2	2	2	3	1	1	1	1	1
19	Female	American	4	9	1	5	Yes	Yes	No	3	5	1	1	1	1	1	1	2	1	2	3	1	1	1	1	1	1	3	1	2	2	1	1	1	1	1	1	1	4	1	3	3	1	3	2	1	2	1	1
18	Female	American	7	5	1	50	Yes	Yes	Yes	3	5	1	3	3	1	1	1	2	3	6	6	2	3	2	1	1	1	1	1	1	3	1	1	2	1	1	1	2	1	2	3	2	3	3	2	2	1	1	1
19	Female	Caucasian	6	7	0	51	Yes	Yes	Yes	2	5	2	3	6	2	2	2	2	2	4	4	3	4	3	3	2	2	2	2	3	2	2	2	4	1	1	1	3	3	4	4	2	1	4	3	1	1	1	3
19	Female	White American	3	10	1	25	No	Yes	No	2	5	2	2	2	2	2	2	2	2	8	4	2	2	4	1	1	1	1	1	1	2	1	1	1	1	1	1	1	1	2	2	3	3	2	2	1	3	2	1
22	Female	bosnian	7	2	1	50	Yes	No	Yes	2	5	5	3	7	4	1	1	3	3	7	5	4	1	2	1	1	2	2	2	1	4	3	2	3	2	1	2	3	1	4	4	2	1	2	4	2	4	3	1
18	Female	Dutch	9	4	1	25	No	Yes	No	2	5	3	2	5	3	3	2	2	2	7	7	4	3	2	1	1	2	2	2	1	3	2	2	1	1	1	1	1	1	2	3	2	1	2	1	1	1	1	1
18	Female	Indonesian	8	4	1	50	Yes	No	Yes	2	5	4	7	7	4	1	2	3	3	7	6	6	5	2	3	2	2	2	3	1	4	2	1	3	1	1	1	2	3	3	3	3	3	4	3	3	1	2	1
18	Female	American	9	3	0	20	Yes	Yes	No	3	5	2	4	5	1	1	6	1	1	1	2	1	1	2	2	3	1	3	2	1	3	2	2	2	2	1	2	2	2	2	4	1	2	2	2	2	1	1	3
20	Female	Dutch	7.5	6	1	60	Yes	Yes	Yes	2	5	4	1	5	1	1	3	1	5	5	6	5	3	2	3	1	1	3	2	1	4	1	2	1	1	1	1	3	1	3	3	3	4	2	3	2	4	3	1
19	Female	Spanish	8	0	0	50	Yes	Yes	No	4	5	3	1	6	1	3	3	3	1	3	5	5	1	4	2	2	3	2	2	1	4	1	1	3	1	1	1	1	1	2	2	1	1	1	1	2	1	2	3
18	Female	Netherlands	8	4	1	11	No	Yes	No	2	5	3	7	5	3	3	2	3	3	6	6	6	3	2	2	2	2	2	2	1	2	2	2	2	2	2	1	2	1	2	2	2	2	2	1	2	2	2	1
19	Female	German	8	0	1	44	No	Yes	No	2	5	4	5	5	2	2	2	2	5	6	6	2	2	1	1	1	1	3	1	2	3	2	2	2	2	2	2	2	2	2	2	4	1	3	3	1	1	1	1
18	Female	Guyanese	9	4	0	49	Yes	No	No	2	5	1	9	9	1	2	5	1	3	2	3	1	1	2	2	1	1	1	1	1	1	1	1	3	1	1	1	1	3	3	4	2	1	1	4	1	1	1	4
21	Female	American	9	3	1	20	Yes	No	No	2	5	6	7	6	5	2	2	3	4	8	7	8	8	2	2	3	3	3	2	1	4	4	2	4	2	1	1	2	1	2	3	1	2	2	4	1	4	4	2
18	Female	Dutch	6	6	1	14	No	No	Yes	0	5	5	7	9	5	2	1	4	4	5	5	2	2	2	1	1	1	1	2	1	2	2	2	2	3	2	1	2	1	4	3	3	3	3	2	3	2	2	1
20	Female	White	12	0	0	45	Yes	Yes	No	3	5	5	9	1	1	3	3	1	5	1	1	1	1	4	1	1	1	1	3	2	2	1	1	4	1	2	3	3	4	2	4	1	1	2	1	1	3	1	3
18	Female	Dutch	6	2	0	50	Yes	No	Yes	2	5	7	8	8	2	1	1	4	8	8	3	6	6	1	2	1	1	1	1	2	3	3	1	3	1	1	1	2	1	3	4	3	3	4	3	3	2	2	3
18	Female	Nederlands	7.5	6	1	50	Yes	Yes	No	4	5	4	7	5	8	4	3	5	6	3	4	6	3	1	1	2	1	2	2	1	1	1	3	1	2	1	2	2	1	2	1	3	3	2	2	3	3	3	1
20	Female	Dutch	8	4	0	8	Yes	Yes	Yes	2	5	3	5	3	7	6	4	4	7	3	7	6	4	1	1	1	1	2	4	2	4	1	1	1	1	2	2	4	2	1	3	2	1	3	2	1	2	1	1
18	Female	Dutch	9	1	0	48	Yes	Yes	No	3	5	4	5	7	3	6	8	7	3	8	6	2	3	1	2	1	1	1	1	1	1	3	1	4	2	2	1	3	2	2	3	2	3	3	3	3	1	1	2
18	Female	American	4	6	1	5	No	Yes	Yes	1	5	4	2	4	6	7	5	5	8	8	7	8	6	2	1	2	3	3	4	4	3	2	3	3	2	3	3	1	2	3	3	3	3	3	2	2	2	4	3
22	Female	American	5	4	1	50	Yes	Yes	No	4	6	1	3	1	1	1	1	1	1	5	3	6	1	1	1	1	1	2	1	1	2	1	1	1	1	1	1	1	1	1	2	1	2	2	1	2	1	1	1
20	Female	Netherlands	6	4	1	30	No	Yes	No	2	6	2	6	6	1	1	1	1	1	5	3	3	1	2	1	1	1	2	1	1	2	1	1	3	1	1	1	2	2	1	2	2	1	3	1	1	3	3	1
19	Female	American	5	10	1	5	Yes	Yes	No	3	6	1	1	1	1	1	1	1	1	1	1	1	1	1	1	1	1	3	3	2	2	1	1	1	1	1	1	1	2	1	3	3	1	2	1	1	3	1	1
20	Female	Dutch	8	7	1	3	Yes	No	Yes	1	6	1	5	6	1	1	1	1	1	6	3	4	1	3	1	1	3	3	2	2	3	2	3	2	2	2	1	1	1	3	1	3	2	2	2	4	1	1	1
22	Female	Nederland	7	3	1	3	Yes	No	Yes	1	6	1	2	1	1	1	1	1	1	2	3	2	2	1	1	1	1	1	2	1	1	1	4	1	4	1	1	2	2	2	2	3	3	3	2	3	1	1	1
22	Female	Jamaican	9	0	1	48	Yes	Yes	No	3	6	4	6	2	1	1	1	1	1	6	3	1	2	2	1	1	1	2	1	1	3	2	1	1	1	1	2	1	1	1	2	2	3	1	2	2	1	1	1
19	Female	German	8	2	0	50	Yes	No	Yes	2	6	1	4	7	1	1	1	1	1	6	5	5	1	1	1	1	2	3	1	1	3	1	1	2	1	1	1	2	1	2	1	2	2	1	1	1	2	3	1
20	Female	Dutch	9.5	3	1	38	Yes	Yes	Yes	2	6	3	3	3	3	1	1	1	1	6	2	6	1	1	3	2	1	1	1	1	3	2	3	1	2	1	2	3	2	2	3	3	2	2	2	2	1	2	1
24	Female	Dutch	7	5	1	50	Yes	Yes	No	4	6	1	1	1	1	1	1	1	2	4	3	5	2	1	1	1	1	1	1	1	1	1	2	1	1	1	1	2	3	1	1	1	1	1	2	1	1	1	1
20	Female	Dutch	9	7	1	3	Yes	Yes	No	3	6	1	1	1	1	1	1	1	2	4	6	4	4	3	1	2	1	2	3	1	2	1	2	1	1	1	1	2	1	1	1	2	2	2	2	1	1	1	1
18	Female	Dutch	8	8	1	100	Yes	Yes	No	3	6	1	4	6	2	1	1	1	2	6	6	6	3	1	1	1	1	1	1	1	2	1	3	1	4	1	1	2	4	1	2	2	2	2	1	3	1	1	1
20	Female	German	7	2	0	50	Yes	No	No	3	6	5	2	3	1	2	1	1	1	7	4	3	3	1	1	1	1	1	1	1	2	1	1	2	1	2	1	2	2	1	3	3	2	3	1	3	2	2	1
20	Female	Jamaican	6	7	1	45	Yes	Yes	No	3	6	4	6	6	4	1	1	2	1	4	5	4	6	1	3	1	1	1	1	1	2	1	4	1	1	1	1	3	1	3	2	2	3	2	1	1	1	1	1
20	Female	German	8	6	1	30	Yes	No	Yes	1	6	3	3	2	1	2	1	1	2	6	6	2	3	1	1	1	1	1	1	1	1	1	2	1	1	1	1	2	2	2	3	3	3	3	2	2	2	2	2
20	Female	Netherlands	8	7	1	42	Yes	Yes	No	3	6	3	6	7	3	1	2	1	2	6	6	6	5	2	1	2	2	1	2	2	2	3	1	3	2	1	2	2	1	1	2	2	2	1	2	2	1	2	1
19	Female	Hispanic	5	2	0	50	Yes	Yes	No	4	6	6	6	7	3	2	2	1	1	6	8	8	3	3	1	1	1	3	2	1	4	3	3	1	3	2	1	4	1	4	2	2	4	3	4	2	4	2	4
18	Female	Polish	8	3	0	50	Yes	Yes	No	4	6	4	1	3	1	1	1	1	4	3	2	2	1	2	1	1	1	2	1	2	2	1	2	1	2	1	1	1	4	1	2	2	1	3	3	1	1	1	3
21	Female	Lithuanian	8	6	1	50	Yes	Yes	No	4	6	5	4	4	2	1	2	2	3	2	2	4	2	1	1	2	2	2	2	2	3	2	2	3	2	2	1	1	2	2	1	2	4	2	4	1	3	2	1
21	Female	American	7	2	1	50	Yes	Yes	Yes	3	6	2	2	3	2	2	1	3	2	5	5	4	2	1	1	1	1	2	1	2	2	1	2	2	1	1	1	2	3	2	3	1	2	2	3	3	1	1	1
20	Female	Netherlands	9	7	0	50	Yes	Yes	No	4	6	2	4	4	2	2	2	2	2	3	2	4	2	2	3	2	2	3	2	2	2	2	2	2	1	1	1	2	2	2	3	3	3	2	3	2	2	1	3
19	Female	American	8	1	0	50	Yes	No	Yes	2	6	4	5	6	2	2	2	3	1	4	4	2	1	2	1	2	1	2	2	3	3	1	2	2	2	2	1	2	1	2	3	3	2	2	3	3	1	2	1
18	Female	Dutch	10	5	1	50	Yes	No	No	3	6	1	3	5	3	1	1	1	6	1	1	1	1	1	1	2	2	2	2	2	4	1	1	2	2	1	1	2	2	2	2	2	2	3	2	1	1	1	1
19	Female	Amerian	6	5	0	50	Yes	Yes	No	4	6	2	4	2	1	3	1	4	3	3	2	4	2	2	1	1	1	1	2	1	2	2	1	1	1	1	1	2	1	3	4	2	2	3	2	1	2	1	3
22	Female	Dutch	8	5	1	50	Yes	Yes	Yes	3	6	2	5	6	4	2	3	3	3	3	3	7	3	2	1	1	2	3	2	1	3	2	2	1	2	1	1	1	1	1	3	2	2	3	2	2	1	3	2
19	Female	American	9	2	1	50	Yes	Yes	No	4	6	8	8	8	8	2	4	2	5	8	9	9	9	3	3	4	3	4	2	4	4	4	3	2	3	2	4	4	3	1	1	1	1	1	4	1	2	2	3
20	Female	American	5	6	0	50	Yes	Yes	No	4	6	2	6	2	5	2	2	7	5	4	6	6	7	3	3	2	3	4	4	4	4	3	3	4	1	2	1	2	3	3	2	1	3	3	3	3	2	2	4
19	Female	American	5	3	0	50	Yes	Yes	Yes	3	6	7	6	7	7	4	5	4	3	9	9	9	6	3	2	3	3	4	2	1	3	4	3	3	3	1	1	3	4	2	2	1	2	1	1	2	2	1	1
19	Female	Bulgarian	10	5	1	100	No	Yes	Yes	1	6	7	9	8	6	3	3	3	7	8	6	7	3	1	1	2	3	3	2	2	3	4	3	2	2	2	2	4	1	2	1	1	2	2	2	2	2	2	2
21	Female	Hispanic	7	4	1	50	Yes	Yes	No	4	6	4	7	3	3	5	3	2	7	7	7	4	7	4	1	1	2	2	1	3	4	3	2	1	2	1	2	2	1	4	4	2	1	2	3	1	4	3	3
18	Female	Dutch	9	3	1	50	Yes	No	Yes	2	6	6	9	7	6	4	3	6	5	6	7	6	5	2	2	1	2	3	2	1	3	1	4	3	2	2	1	3	4	2	4	2	2	1	3	1	1	1	1
18	Female	US Citizen	5	5	1	30	Yes	No	No	2	7	1	1	1	2	1	1	1	1	7	3	3	1	1	1	1	1	1	1	1	1	1	1	2	1	1	1	1	1	2	3	2	3	2	1	3	2	2	1
20	Female	American	7	4	0	46	Yes	Yes	No	3	7	4	2	4	1	1	1	1	1	2	2	4	3	3	2	2	2	3	2	2	3	1	1	1	1	1	1	2	2	1	3	2	1	1	2	2	3	1	2
20	Female	Dutch	10	6	1	50	Yes	Yes	No	4	7	1	4	8	1	1	1	1	1	4	1	3	1	1	1	1	1	1	1	1	2	1	1	1	4	1	1	1	2	1	1	2	2	1	1	2	1	1	1
19	Female	German	7	4	0	20	Yes	No	No	2	7	1	2	1	1	1	1	1	1	8	7	7	4	1	1	2	2	3	2	1	3	1	2	1	1	1	1	4	4	3	3	3	2	2	3	2	1	1	2
20	Female	German	9	2	1	50	Yes	Yes	Yes	3	7	1	1	1	1	1	1	1	1	8	8	8	8	1	1	1	1	1	1	1	1	2	2	3	1	1	1	1	1	1	2	1	1	1	1	1	1	1	1
29	Female	venezuelan	5	9	1	2	Yes	No	No	2	7	1	3	2	1	1	1	1	1	2	2	2	2	2	1	2	1	1	1	1	2	1	2	1	1	1	1	2	2	1	1	2	4	4	4	1	4	4	3
19	Female	white	8	5	1	30	No	Yes	No	2	7	6	5	4	4	1	1	1	1	3	5	4	2	1	2	1	2	1	1	1	1	1	4	1	4	1	4	4	4	1	1	4	1	1	1	4	1	1	1
37	Female	Indian	6	0	0	50	Yes	No	No	3	7	7	7	7	1	1	1	1	1	4	5	7	1	1	1	1	1	3	1	1	2	2	1	3	1	1	1	3	1	2	3	2	4	2	4	1	2	2	4
20	Female	Dutch	8	3	1	50	Yes	No	Yes	2	7	2	3	7	2	1	1	1	2	5	5	5	3	1	2	1	3	2	1	1	2	1	1	1	1	1	1	2	2	1	2	2	1	1	2	2	1	1	1
19	Female	Asian	6	9	1	9	Yes	Yes	No	3	7	3	3	3	2	2	1	1	1	5	4	3	1	2	1	1	1	2	1	1	3	2	3	1	1	1	1	2	1	1	3	2	2	2	2	2	3	3	3
18	Female	American	10	7	0	25	Yes	Yes	No	3	7	3	3	4	1	1	2	1	1	5	5	5	1	3	2	1	1	2	1	1	2	1	3	1	1	1	1	1	2	1	2	1	1	2	3	2	1	1	1
18	Female	dutch	7	5	1	50	Yes	Yes	No	4	7	2	2	2	2	1	1	1	2	5	3	4	4	1	1	1	1	1	3	1	3	2	2	2	2	1	1	2	2	2	3	2	2	3	3	2	1	2	2
19	Female	Dutch	11	0	1	50	Yes	Yes	Yes	3	7	5	5	7	6	1	2	1	1	6	6	7	4	1	2	1	1	2	1	1	3	2	2	1	1	2	1	1	1	4	3	1	1	1	1	2	2	1	1
21	Female	Dutch	9	2	1	45	Yes	Yes	Yes	2	7	2	2	3	2	2	1	1	2	2	4	1	1	1	1	1	1	2	1	1	1	2	2	2	1	1	1	3	4	2	3	2	1	2	1	2	1	1	1
20	Female	Dutch	9	5	1	9	No	Yes	No	2	7	4	3	2	3	2	1	1	2	3	3	2	2	1	1	1	1	1	2	1	2	1	2	1	2	1	2	2	2	1	1	3	2	1	1	2	1	2	1
23	Female	Dutch	7	8	1	40	Yes	Yes	No	3	7	1	2	4	1	1	1	1	3	5	4	2	2	1	1	1	1	1	1	1	2	2	1	2	1	1	1	1	1	1	2	1	1	2	2	1	1	1	1
19	Female	german	6	6	1	8	Yes	Yes	Yes	2	7	2	2	5	2	1	2	2	1	3	6	3	2	1	1	2	1	3	2	1	2	2	1	2	1	1	1	2	1	2	3	4	2	3	3	1	2	2	1
18	Female	Dutch	10	6	1	45	Yes	No	No	2	7	7	9	9	7	3	1	1	1	9	9	8	8	2	1	1	2	1	1	1	3	2	1	1	1	1	1	3	1	2	2	2	1	2	2	2	1	1	1
21	Female	Asian	6	5	1	4	Yes	Yes	No	3	7	3	5	6	4	2	2	1	1	3	3	4	5	2	3	2	3	3	2	2	3	2	2	3	1	1	1	2	1	3	3	2	3	2	3	1	3	2	2
20	Female	Dutch	8.5	6	1	50	Yes	Yes	No	4	7	2	1	7	1	1	1	1	4	6	5	7	1	1	1	1	1	2	1	1	3	1	1	1	1	1	1	3	1	2	1	1	1	4	1	3	1	1	1
20	Female	mixed	0	7	1	3	No	Yes	Yes	1	7	3	9	9	2	1	3	1	2	3	4	2	2	3	1	2	2	3	2	1	4	1	2	2	1	1	1	2	3	2	4	1	3	3	2	3	4	3	3
19	Female	Black	7	6	1	4	Yes	Yes	No	3	7	2	6	5	2	1	1	3	2	2	3	1	2	1	1	2	1	1	2	1	3	2	1	1	2	1	3	1	1	2	1	3	1	2	4	2	1	1	1
18	Female	White	7	3	1	42	Yes	Yes	No	3	7	2	2	2	2	2	2	2	2	3	3	3	1	1	1	1	1	1	1	1	2	1	1	1	1	1	1	1	1	3	2	2	1	1	2	1	2	2	1
22	Female	Asian	7	4	0	50	Yes	Yes	No	4	7	1	2	6	2	2	2	2	2	5	3	1	1	2	3	2	2	3	1	1	3	2	1	2	1	1	1	1	2	1	3	2	1	2	2	1	1	1	1
19	Female	Dutch	6	8	1	49	Yes	Yes	No	3	7	2	4	7	2	1	1	2	4	4	4	2	3	1	2	1	2	1	1	1	3	2	2	1	1	1	1	3	2	2	2	2	3	2	1	3	1	1	2
21	Female	Dutch	6	6	1	42	No	No	No	1	7	2	2	2	2	2	2	2	2	6	6	2	2	1	1	1	1	1	1	1	1	1	2	1	2	1	2	2	2	1	4	1	1	4	4	4	1	1	4
20	Female	German	9	2	0	30	Yes	Yes	No	3	7	1	3	1	1	1	1	3	3	3	5	2	1	2	1	1	1	1	2	1	4	1	2	1	2	1	1	3	2	1	1	1	2	1	1	2	1	1	1
21	Female	American	8	1	0	50	No	No	Yes	1	7	2	5	5	2	2	2	4	1	6	4	3	1	3	1	3	1	2	2	3	3	1	3	2	2	1	1	2	2	2	3	2	2	3	1	1	1	3	1
18	Female	Dutch	8	7	0	50	Yes	No	Yes	2	7	3	4	6	2	2	2	2	4	6	2	5	1	2	1	1	3	3	2	2	4	1	2	3	2	1	2	3	1	2	3	3	1	3	4	1	2	3	1
18	Female	Nederlands	8	3	1	3	Yes	Yes	No	3	7	3	5	2	2	2	2	2	5	3	4	4	3	3	2	2	1	2	2	2	1	2	2	1	2	1	1	3	1	2	2	2	3	2	1	2	1	1	1
18	Female	United States	9	6	1	49	Yes	Yes	No	3	7	9	6	9	6	6	1	3	1	9	9	7	1	2	3	2	1	1	1	1	2	2	3	4	2	1	1	1	1	1	1	1	1	1	1	1	1	1	4
18	Female	Asian	12	0	0	56	Yes	No	Yes	1	7	3	3	9	1	1	1	2	7	5	6	7	5	3	1	1	3	4	4	1	4	3	3	4	3	1	3	1	1	3	1	2	3	1	1	1	1	1	1
20	Female	Dutch	9	3	0	50	Yes	No	Yes	2	7	6	7	6	8	1	1	1	9	8	6	4	4	1	1	1	1	1	3	1	2	2	1	2	1	1	1	4	1	1	3	3	3	4	1	2	1	1	1
20	Female	Pakistani	8	6	1	50	Yes	Yes	No	4	7	8	5	9	5	4	3	2	3	9	6	9	6	4	4	3	3	4	4	3	3	4	2	2	1	2	1	2	2	2	2	1	4	2	2	3	2	2	4
18	Female	Russian	9	0	0	36	Yes	Yes	No	3	7	2	4	3	2	3	2	5	3	6	6	6	3	2	1	1	1	2	1	1	2	1	3	2	2	1	2	2	3	2	3	1	1	2	2	3	3	2	1
18	Female	Dutch	9	4	1	49	Yes	Yes	No	3	7	6	3	7	5	2	2	2	7	6	6	5	5	1	1	1	2	2	1	1	2	1	2	1	1	1	1	2	1	2	2	3	3	3	3	1	3	3	1
19	Female	American	9	2	0	51	Yes	Yes	No	3	7	5	3	7	1	2	1	3	7	2	2	3	4	3	2	4	2	3	2	2	3	3	2	4	2	1	3	1	2	1	4	3	2	4	2	2	1	2	1
20	Female	german	7.5	4	1	50	Yes	Yes	No	4	7	6	7	7	3	2	2	6	4	4	2	1	1	1	1	1	1	1	1	1	2	2	1	2	1	2	4	1	3	1	3	3	1	3	1	3	1	1	2
18	Female	Nederlands	7	5	0	49	No	No	No	1	7	3	4	4	5	4	3	3	5	6	7	4	3	1	2	2	2	1	2	1	2	3	4	2	1	2	1	3	1	3	3	3	2	3	3	2	1	2	1
18	Female	American	7	7	1	50	Yes	No	Yes	2	7	7	7	7	7	5	3	3	4	7	8	7	5	3	2	2	1	2	2	3	1	2	3	1	2	1	2	3	3	2	3	2	1	2	2	2	2	2	2
21	Female	White	4	3	1	2	Yes	Yes	No	3	7	4	8	1	1	2	3	8	2	2	8	8	1	3	1	2	2	3	3	1	4	1	2	1	3	1	3	4	3	1	4	2	3	4	1	4	1	3	2
19	Female	Dutch	9	2	0	43	Yes	Yes	No	3	7	5	6	4	3	5	2	4	5	6	6	6	5	2	3	1	2	1	2	2	3	1	2	2	2	1	1	1	3	1	3	3	3	2	3	1	2	2	1
18	Female	Jamaican	6.5	3	0	50	Yes	Yes	Yes	3	7	6	5	8	2	5	6	3	5	8	9	4	1	3	2	1	3	3	3	1	3	4	1	4	2	4	1	1	3	2	3	1	4	3	4	1	1	1	2
18	Female	American	0	10	1	7	No	Yes	No	2	7	5	5	7	5	4	7	4	9	8	8	8	5	2	2	1	2	3	2	1	1	1	3	1	2	1	1	3	2	4	4	3	3	4	3	3	2	3	1
20	Female	Dutch	7	6	1	40	Yes	Yes	No	3	7	2	6	4	3	8	7	8	8	5	7	7	8	3	2	2	4	3	3	1	3	2	3	1	3	1	4	3	3	2	1	2	2	1	2	2	1	2	1
18	Female	Asian	7	3	1	50	Yes	Yes	No	4	8	1	3	1	1	1	1	1	1	5	6	2	1	2	1	1	1	2	1	1	1	2	1	1	1	1	1	1	1	1	3	1	1	1	2	1	2	1	2
20	Female	Dutch	7	5	1	50	Yes	No	No	3	8	3	3	3	3	1	1	1	1	2	2	2	1	2	1	1	3	1	1	2	2	1	2	1	2	1	1	2	1	1	2	3	1	2	1	2	1	1	1
18	Female	The Netherlands	7	5	1	50	Yes	No	Yes	2	8	1	2	2	1	1	1	1	1	3	6	7	3	2	1	1	1	1	3	1	4	1	4	1	2	1	1	4	4	1	1	4	1	1	1	1	1	1	1
22	Female	Asian	6	10	1	50	Yes	Yes	No	4	8	1	1	3	1	1	1	1	1	3	3	4	2	2	1	1	1	1	1	1	2	3	1	1	2	1	1	3	2	2	2	1	1	2	3	1	1	3	2
19	Female	American	6	6	1	41	No	Yes	Yes	1	8	1	6	6	1	1	1	1	1	5	4	1	2	1	1	1	1	1	1	1	2	1	1	1	1	1	1	1	1	2	2	2	3	3	2	2	2	2	1
20	Female	Hispanic	7	6	0	50	Yes	Yes	No	4	8	2	4	4	1	1	1	1	1	5	7	4	2	2	1	1	1	1	1	1	2	1	1	1	1	1	1	3	2	1	1	2	1	3	1	1	1	1	1
19	Female	Luxembourgish	9	2	1	50	Yes	Yes	No	4	8	1	3	4	1	1	1	1	1	1	1	2	1	1	1	1	2	2	1	1	3	1	2	2	1	1	1	3	2	1	2	2	3	2	1	2	1	1	1
18	Female	white	8	4	1	37	Yes	Yes	No	3	8	1	6	8	3	1	1	1	1	4	4	4	1	1	1	2	1	2	1	1	2	1	4	1	4	1	4	4	4	1	1	4	1	1	1	4	1	1	1
18	Female	dutch	9	2	1	40	Yes	No	No	2	8	1	4	4	1	1	1	1	1	3	6	7	1	1	1	1	2	3	2	1	2	1	4	1	4	1	1	2	2	1	1	2	2	1	1	1	1	1	1
19	Female	Dutch	9	2	1	41	Yes	Yes	Yes	2	8	2	5	6	4	1	1	1	1	1	2	1	1	1	1	1	2	2	1	1	1	1	1	1	3	1	1	1	1	1	3	1	3	2	2	2	2	2	1
18	Female	American	7	7	1	50	Yes	No	Yes	2	8	2	1	6	1	1	1	1	1	3	1	1	1	3	1	2	1	2	1	1	4	1	2	3	1	1	2	2	2	3	4	2	4	4	3	1	4	3	1
19	Female	British	7.3	2	0	35	Yes	No	No	2	8	7	7	6	2	1	1	1	1	3	3	3	1	1	1	1	1	2	1	1	3	2	2	1	1	2	1	3	1	2	3	2	3	3	2	1	1	1	1
19	Female	Puerto Rican	6	9	1	40	No	No	Yes	0	8	9	2	9	1	1	1	1	1	9	6	3	1	3	2	1	2	4	4	2	2	1	1	1	1	1	1	1	4	4	3	3	1	2	4	1	3	1	4
19	Female	Jamaican	8	7	1	5	No	No	Yes	0	8	2	2	1	1	1	1	1	1	5	5	2	1	1	1	1	1	1	1	1	1	1	4	1	4	1	4	4	4	1	1	4	1	1	1	4	1	1	1
22	Female	American	10	4	1	45	Yes	No	No	2	8	7	4	7	4	1	1	1	1	7	8	7	6	1	1	1	1	1	3	1	3	3	2	3	2	1	1	2	2	2	3	1	1	2	3	1	3	3	1
18	Female	American	9	3	1	50	Yes	Yes	No	4	8	4	6	7	2	1	1	1	1	5	5	6	4	2	3	2	1	2	3	2	3	3	3	3	2	1	1	4	2	2	3	2	2	2	2	2	2	1	3
19	Female	Dutch	9	4	0	50	Yes	Yes	No	4	8	1	2	2	1	1	1	1	2	8	8	6	3	2	2	3	2	2	2	1	3	1	2	3	1	1	1	3	2	1	3	2	2	2	1	2	1	2	1
18	Female	Dutch	8	3	1	50	Yes	Yes	No	4	8	2	2	3	1	1	1	1	2	4	4	2	2	1	1	1	1	1	2	1	1	1	1	2	1	1	4	3	3	1	2	2	2	1	1	3	1	1	1
26	Female	French	6	7	1	50	Yes	Yes	No	4	8	1	2	4	2	1	1	1	3	9	7	9	8	1	1	1	1	1	1	1	1	1	1	2	1	1	1	2	1	3	2	2	2	2	2	1	1	1	1
19	Female	American	8	2	0	50	Yes	Yes	No	4	8	2	6	4	1	1	2	2	1	5	4	5	2	1	1	1	1	3	1	1	2	2	2	2	1	1	1	2	3	3	3	1	3	3	3	2	1	1	2
19	Female	American	8	6	1	20	No	Yes	No	2	8	6	6	9	2	2	2	1	1	5	8	8	4	3	2	1	3	4	1	1	3	3	1	1	1	1	2	3	1	4	4	2	1	3	2	1	1	1	2
18	Female	Italian	10	2	1	45	Yes	Yes	No	3	8	2	2	7	1	2	1	1	2	2	5	2	1	1	1	1	2	2	2	1	2	1	1	2	1	1	1	1	1	4	2	4	3	3	2	3	3	1	1
20	Female	American	9	1	0	50	Yes	Yes	No	4	8	6	7	8	6	1	1	2	2	5	5	6	1	3	2	3	1	2	3	2	3	3	3	1	4	1	1	1	2	2	2	2	1	1	3	1	1	1	2
24	Female	Icelandic	8	7	1	50	No	No	No	2	8	2	2	2	2	1	2	2	2	3	3	3	1	1	1	1	1	1	1	2	1	1	1	1	2	1	1	1	2	1	1	4	2	1	2	2	1	1	2
19	Female	White	7	5	0	50	Yes	Yes	No	4	8	1	2	3	1	2	1	3	1	1	1	1	1	1	1	1	1	1	1	1	2	1	2	1	2	1	1	4	2	1	4	1	2	2	3	2	2	1	1
18	Female	Dutch	9	2	1	7	Yes	Yes	No	3	8	2	2	4	2	1	2	2	2	4	4	5	2	2	1	1	2	3	2	1	3	2	2	3	1	1	1	2	2	2	3	2	1	2	2	2	1	1	2
18	Female	German	9	5	1	50	Yes	Yes	No	4	8	3	3	9	1	1	1	1	4	6	8	3	5	1	1	1	2	1	3	1	4	2	1	1	1	1	1	2	1	3	3	1	2	2	2	1	1	3	1
18	Female	American	8	4	1	50	Yes	No	Yes	2	8	3	8	7	3	1	2	2	2	3	5	4	3	2	1	2	1	1	2	1	2	2	2	2	1	1	1	3	2	2	3	3	3	2	3	2	1	1	1
36	Female	Dutch	8	3	1	50	Yes	Yes	No	4	8	2	1	2	1	1	1	1	5	8	5	6	1	1	1	1	1	1	1	2	1	1	2	1	2	2	1	2	2	3	1	1	3	1	2	1	1	1	1
21	Female	American	7	7	1	30	Yes	No	Yes	1	8	5	7	7	5	2	1	1	4	6	5	5	2	1	1	2	1	3	2	1	3	1	1	2	1	1	1	2	2	2	2	3	2	3	1	1	1	1	2
19	Female	Dutch	9	7	1	4	Yes	Yes	No	3	8	3	5	6	2	1	1	1	5	6	6	5	5	2	1	1	1	3	1	1	2	3	1	3	1	1	1	3	2	3	2	3	1	3	3	1	3	2	1
18	Female	Dutch	4	8	1	50	Yes	Yes	No	4	8	2	2	7	2	1	1	1	5	4	7	5	2	1	1	1	1	2	2	2	2	2	2	2	3	1	1	2	1	2	2	2	3	2	1	2	1	2	1
19	Female	Netherlands	8	7	0	20	Yes	No	No	2	8	2	3	3	3	2	2	2	2	5	5	6	5	2	2	2	2	2	2	2	2	1	3	1	3	2	4	3	4	2	1	3	2	3	3	3	2	1	1
18	Female	USA	8	1	1	50	No	No	No	2	8	8	8	8	2	2	2	2	2	8	8	8	8	4	2	2	2	2	2	2	3	2	3	2	3	1	3	1	1	1	2	1	1	1	1	2	4	2	1
22	Female	Dutch	9	3	0	44	Yes	Yes	No	3	8	2	3	1	3	2	3	2	1	4	3	1	1	2	2	2	1	3	2	1	3	2	3	2	3	1	1	2	2	2	3	2	2	2	2	2	1	1	3
18	Female	Dutch	9	7	0	50	No	Yes	No	3	8	3	3	5	4	3	1	2	3	3	2	2	2	2	2	2	1	3	2	1	2	2	2	2	1	1	1	2	1	3	2	2	4	2	2	2	3	2	3
18	Female	German	6	4	0	46	Yes	Yes	No	3	8	4	6	4	2	2	1	2	4	3	3	4	3	1	1	1	1	3	1	1	2	2	2	1	4	1	4	3	2	3	3	3	2	4	3	3	2	3	2
19	Female	Indian	6	4	0	50	No	Yes	No	3	8	2	2	3	2	2	2	3	2	4	4	5	3	2	1	1	1	2	2	2	2	1	2	1	4	1	4	4	3	2	2	3	2	2	3	4	2	1	1
19	Female	Asian/white	7	4	0	40	Yes	Yes	No	3	8	3	2	4	2	2	2	3	2	1	1	1	1	2	1	1	1	1	1	2	2	1	2	1	2	1	1	2	1	2	3	2	3	2	1	4	2	2	4
19	Female	Danish	8.5	2	1	50	Yes	Yes	No	4	8	2	3	5	1	1	1	1	6	6	3	5	2	1	1	1	1	1	1	1	1	1	1	2	1	1	1	3	1	3	3	3	4	4	3	3	3	2	1
18	Female	Dutch	7.5	2	1	50	Yes	Yes	No	4	8	7	7	7	7	1	1	3	4	9	8	3	3	2	1	1	1	2	1	1	3	3	1	3	1	1	1	2	2	3	1	3	4	3	3	1	3	3	1
20	Female	Dutch Moroccan	9	7	1	47	Yes	Yes	No	3	8	2	3	3	3	2	2	3	3	4	3	2	4	1	2	1	1	1	2	1	2	3	4	2	2	1	1	2	1	3	3	2	3	3	2	3	2	2	2
18	Female	Nederlandse	8	3	1	50	Yes	Yes	No	4	8	2	3	2	2	2	3	2	3	2	4	5	4	1	1	1	1	2	1	2	2	1	3	2	2	1	4	3	2	3	2	2	2	3	1	1	2	1	1
28	Female	German, polish, dutch	8	3	1	50	Yes	Yes	No	4	8	6	4	7	4	2	1	4	3	4	5	4	2	2	2	2	2	1	2	3	2	1	2	3	1	1	1	1	2	2	1	3	4	3	1	1	1	1	3
18	Female	Dutch	7.5	5	1	33	No	Yes	No	2	8	2	2	6	3	2	2	3	4	4	7	6	7	1	3	2	3	3	2	1	3	3	1	2	2	1	1	2	2	3	2	3	2	3	2	1	1	1	2
18	Female	Nederlands	8	8	1	50	Yes	Yes	No	4	8	1	5	1	1	2	6	1	2	2	4	2	1	2	2	2	1	1	3	2	3	1	3	1	3	1	1	2	1	4	3	3	3	3	4	3	1	1	2
18	Female	Dutch	9	5	0	50	Yes	Yes	No	4	8	3	2	3	4	2	2	1	6	7	6	6	5	1	1	1	1	2	2	1	2	2	3	2	2	1	1	1	1	2	1	3	3	2	1	1	1	1	1
20	Female	USA	6	7	1	50	Yes	Yes	No	4	8	6	6	8	2	2	4	3	2	3	5	8	5	3	1	3	1	4	2	2	4	3	3	3	2	3	3	4	1	4	2	3	1	3	2	1	1	1	1
18	Female	American	8	5	1	46	Yes	No	No	2	8	6	8	8	5	2	2	5	2	5	6	7	3	3	1	2	1	2	2	1	2	2	3	1	1	1	2	2	2	2	4	3	1	3	3	2	3	3	2
20	Female	Dutch	4	8	1	50	Yes	Yes	No	4	8	2	3	5	3	2	2	3	5	6	6	5	4	2	3	2	2	2	2	1	4	2	2	3	2	1	2	3	3	1	2	3	3	3	3	2	1	2	3
19	Female	Turkish	8	6	1	50	Yes	Yes	No	4	8	7	6	7	6	2	4	4	4	8	8	8	4	2	1	2	1	3	2	2	3	3	2	2	4	2	2	4	1	1	3	4	1	3	2	1	3	2	1
22	Female	Netherlands	7	7	0	50	Yes	Yes	No	4	8	4	3	5	2	2	6	3	4	5	4	5	4	1	1	1	1	1	1	1	2	1	3	1	2	1	1	2	1	1	3	3	3	1	3	2	1	1	1
18	Female	American	5	5	1	50	No	Yes	No	3	8	3	2	5	1	3	1	5	6	6	7	3	2	1	1	2	2	1	1	1	3	1	2	2	1	1	1	1	2	2	2	1	3	2	2	2	2	1	1
20	Female	dutch	9	3	1	5	No	Yes	Yes	1	8	8	7	9	8	3	3	3	6	6	7	7	7	2	1	1	1	2	2	1	1	1	4	2	4	1	2	3	2	2	1	2	3	2	1	2	2	3	1
18	Female	Indian	6	5	1	50	Yes	Yes	No	4	8	4	5	7	5	7	3	4	2	5	2	3	2	3	2	1	2	3	2	1	1	3	2	2	2	1	1	2	3	3	4	1	3	4	4	3	3	3	4
19	Female	American	7	2	0	20	Yes	No	Yes	1	8	5	2	5	3	6	2	4	6	3	3	3	2	2	2	1	1	2	2	1	2	1	1	1	1	1	1	3	1	2	3	2	4	4	4	2	3	3	2
19	Female	American	5	0	0	15	Yes	No	No	2	8	2	2	4	2	4	5	5	5	8	7	8	8	3	4	2	4	3	3	1	4	3	2	3	1	2	1	1	3	2	4	1	4	4	3	2	2	2	2
19	Female	Polish/French	9	3	0	50	No	Yes	No	3	8	6	3	6	6	4	8	4	4	8	6	8	5	3	2	2	1	3	1	2	3	3	1	3	1	2	1	2	1	1	2	2	1	2	2	1	1	1	1
18	Female	Dutch	9	2	1	50	Yes	Yes	Yes	3	8	4	4	6	4	4	5	6	5	7	6	7	5	2	1	2	2	3	1	3	4	2	2	1	2	1	2	1	1	1	4	2	3	1	1	2	1	1	1
21	Female	Dutch	10	6	1	2	Yes	Yes	No	3	8	6	8	4	6	8	7	2	3	7	7	5	7	2	3	2	2	1	2	3	2	1	3	2	2	1	2	2	3	2	1	3	2	1	2	2	1	2	1
18	Female	Nederland	9	3	0	50	Yes	No	Yes	2	8	6	6	5	3	5	5	6	4	3	7	7	7	1	2	2	3	1	2	1	3	1	3	2	2	1	4	2	2	2	3	2	2	2	3	4	2	1	1
20	Female	White/asian	4.5	7	1	60	Yes	Yes	No	3	8	3	2	5	2	6	6	7	5	1	2	3	1	4	2	2	1	4	2	4	3	2	1	3	2	1	4	1	3	1	3	2	2	2	2	2	1	1	4
18	Female	american	7	6	1	50	Yes	Yes	No	4	9	1	1	1	1	1	1	1	1	1	1	1	1	1	1	1	1	2	1	1	1	1	4	1	4	1	4	4	4	1	1	2	1	1	1	1	1	1	2
26	Female	Belgian	8.5	7	0	40	No	Yes	No	2	9	1	2	2	1	1	1	1	1	5	5	2	4	2	1	1	1	2	2	1	3	1	1	1	1	1	1	1	2	1	2	1	4	2	1	2	1	2	2
20	Female	Greek and African American	8	6	0	50	Yes	Yes	No	4	9	1	1	2	1	1	1	1	1	1	1	1	1	2	1	1	1	1	1	1	3	1	1	1	1	1	1	1	1	1	1	1	2	1	1	1	1	1	1
19	Female	Dutch	8	2	1	50	Yes	Yes	No	4	9	1	2	2	1	1	1	1	1	2	2	2	1	2	1	1	1	2	2	1	1	1	2	1	1	1	2	3	4	1	1	1	1	1	1	3	1	1	1
18	Female	Dutch	7	5	1	50	Yes	No	No	3	9	1	1	1	1	1	1	1	1	2	2	1	2	1	1	1	1	1	2	1	2	1	1	1	1	1	1	2	1	3	2	3	1	3	2	1	1	1	2
18	Female	american	8.5	0	1	50	Yes	No	No	3	9	1	2	3	1	1	1	1	1	9	5	2	2	2	1	2	1	3	3	1	4	1	1	1	1	1	1	1	1	3	3	3	3	1	4	1	1	1	1
19	Female	American	8	0	0	50	No	No	Yes	1	9	2	3	7	1	1	1	1	1	9	5	5	5	2	1	1	2	3	1	1	2	3	1	1	1	1	1	2	2	1	4	2	1	2	3	1	2	2	1
19	Female	Croatian	9	3	1	45	No	No	No	1	9	5	3	2	2	1	1	1	1	2	3	1	1	1	1	1	1	2	1	1	3	1	1	2	2	1	1	2	1	2	2	3	2	2	1	2	3	2	1
19	Female	American	7	7	1	50	Yes	Yes	No	4	9	2	1	7	1	1	1	1	1	8	5	7	8	1	1	1	1	1	1	1	2	1	2	1	1	1	1	2	3	1	1	2	1	2	1	2	1	1	1
21	Female	American	7	8	1	50	Yes	Yes	No	4	9	2	3	4	3	1	1	1	1	5	5	4	2	1	1	1	1	2	1	1	2	1	2	1	1	1	1	1	1	1	2	3	3	3	1	1	2	1	1
19	Female	Dutch	8	1	0	50	Yes	No	No	3	9	3	2	6	5	1	1	1	1	5	6	7	5	2	1	1	1	2	2	1	3	3	2	2	1	1	1	2	1	3	3	2	1	2	3	1	2	1	1
25	Female	Hispanic	7	5	0	58	Yes	Yes	No	3	9	2	2	1	1	1	1	1	1	5	8	5	1	1	1	1	1	2	2	1	3	1	1	1	1	1	1	3	2	3	4	1	1	1	3	1	2	4	1
19	Female	Dutch	9	4	1	4	Yes	Yes	No	3	9	3	1	5	1	1	1	1	2	5	6	7	6	1	1	1	1	1	2	1	1	2	2	1	1	1	1	3	1	1	1	2	1	1	1	1	1	1	1
19	Female	Dutch	7	6	1	40	Yes	Yes	Yes	2	9	1	1	2	2	1	1	1	2	5	6	5	5	1	1	1	1	1	1	1	2	1	1	1	2	1	1	1	1	1	3	2	2	2	2	2	1	1	2
18	Female	Dutch and American	8	4	1	45	Yes	Yes	No	3	9	2	2	4	2	1	1	2	1	5	4	4	3	2	1	1	2	1	1	1	3	1	1	2	1	1	1	2	2	1	1	1	2	2	1	1	1	1	2
35	Female	Dutch	6	3	1	10	Yes	Yes	No	3	9	7	4	7	2	1	1	1	2	7	9	3	8	1	1	1	1	1	1	1	2	1	1	3	1	1	1	2	2	1	1	1	1	1	1	2	1	1	1
18	Female	Dutch	8	3	0	50	Yes	Yes	No	4	9	2	3	2	1	1	1	1	2	5	5	4	3	1	1	1	1	2	1	2	2	1	2	1	2	1	1	3	1	1	2	2	3	2	1	2	1	1	1
18	Female	German	9	1	1	50	Yes	Yes	No	4	9	3	3	6	1	1	1	1	2	8	6	8	3	1	1	1	1	1	1	1	2	1	1	1	1	1	1	2	1	2	4	2	3	3	1	2	1	1	1
19	Female	American	7	4	0	50	Yes	Yes	No	4	9	6	3	8	2	1	1	1	2	4	8	9	1	2	1	1	1	2	1	2	3	1	1	1	2	1	1	2	2	1	2	1	1	1	1	1	1	2	1
19	Female	Romanian	8	2	0	50	No	No	No	2	9	1	2	7	1	1	1	2	1	5	5	4	3	2	1	1	2	3	1	1	3	2	1	3	1	1	1	2	1	1	2	4	1	1	1	2	1	3	1
20	Female	Bermudian	3	7	0	50	No	Yes	No	3	9	5	7	3	1	1	1	2	1	8	7	7	4	3	1	1	1	2	2	1	2	2	2	1	1	1	1	1	2	3	2	2	1	1	3	3	1	1	2
18	Female	Dutch	8	3	1	2	Yes	Yes	No	3	9	2	2	5	1	2	1	1	1	6	4	3	1	1	1	1	1	2	1	1	2	1	1	2	1	1	1	2	2	2	3	2	3	3	1	2	1	2	1
21	Female	American	6	0	0	50	Yes	Yes	No	4	9	5	9	9	4	1	1	1	2	6	5	1	1	4	1	1	1	2	2	1	3	1	1	1	1	1	1	1	1	3	3	1	1	3	2	1	2	1	3
20	Female	American	6	7	1	50	Yes	Yes	No	4	9	7	6	8	1	1	1	2	1	2	6	3	2	1	1	1	1	2	1	1	2	2	1	1	1	1	1	1	1	3	2	1	3	1	2	1	4	4	1
24	Female	German	6	6	1	51	Yes	Yes	No	3	9	1	1	3	1	1	1	1	3	5	5	5	2	1	1	1	1	1	1	1	2	1	1	1	1	1	2	2	1	1	1	1	1	2	1	2	1	2	1
19	Female	American	5	4	1	50	Yes	Yes	No	4	9	1	1	1	1	1	1	1	3	2	1	1	1	2	1	1	1	1	1	1	1	1	2	1	4	1	1	2	1	1	2	1	1	1	2	2	1	1	4
19	Female	Dutch	8	3	1	51	Yes	Yes	No	3	9	1	1	5	1	2	1	1	2	2	6	2	2	1	1	1	1	1	2	1	2	1	3	1	1	1	1	1	1	2	1	2	4	1	1	2	1	3	1
19	Female	White	6	6	1	31	Yes	Yes	No	3	9	3	5	4	1	1	2	1	2	5	6	5	1	1	1	1	1	2	2	1	1	1	2	1	1	1	1	2	1	1	3	3	2	3	2	3	1	1	1
25	Female	USA	9	2	0	50	Yes	Yes	No	4	9	2	6	6	2	1	1	1	3	6	7	5	5	1	1	1	1	1	2	1	2	2	1	1	4	1	1	2	2	3	1	1	1	1	2	2	3	1	1
21	Female	Ecuadorian	7	0	1	50	Yes	Yes	No	4	9	7	5	9	1	1	1	1	3	2	6	2	1	1	2	1	1	2	1	1	3	1	1	2	4	1	4	3	3	2	2	3	3	2	3	1	1	1	2
22	Female	Dutch	9	1	1	1	Yes	Yes	No	3	9	1	3	5	1	1	1	1	3	5	5	4	5	1	1	1	1	1	1	1	3	2	2	2	2	1	1	2	2	2	2	1	1	1	1	2	1	2	1
19	Female	german	6	6	1	50	Yes	Yes	No	4	9	2	5	1	1	1	1	1	3	2	3	1	1	1	1	1	1	1	1	1	2	1	1	2	1	1	1	1	1	1	3	2	2	3	2	2	1	1	2
19	Female	Dutch	7	5	0	40	No	Yes	No	2	9	2	2	3	1	1	1	2	3	5	5	5	3	1	1	1	1	1	1	1	1	1	1	1	1	1	1	1	2	1	2	2	2	2	3	2	2	2	1
19	Female	Dutch	6	6	1	40	Yes	Yes	No	3	9	2	4	7	2	1	2	1	3	7	7	7	6	2	1	1	2	2	1	1	2	1	2	1	1	1	1	2	1	2	3	3	2	3	1	2	3	2	1
18	Female	Dutch	10	4	1	47	Yes	Yes	No	3	9	2	5	4	2	1	1	1	4	4	3	4	3	2	1	1	2	2	2	1	2	1	1	2	1	1	1	2	1	2	2	3	3	3	2	1	4	2	1
18	Female	American	6	7	1	50	Yes	Yes	No	4	9	2	4	6	1	1	1	2	4	3	4	3	1	1	1	1	1	2	2	1	1	1	2	2	1	1	1	2	1	2	4	2	2	2	3	3	2	1	1
18	Female	Dutch	7	3	1	50	Yes	No	Yes	2	9	2	2	2	1	1	1	1	5	4	6	3	3	1	1	1	1	2	1	1	2	1	1	2	1	1	1	3	1	2	2	2	2	2	1	1	1	1	1
22	Female	Dutch	7	5	0	50	Yes	Yes	Yes	3	9	1	3	1	1	2	2	2	2	1	1	1	1	1	1	1	1	1	2	1	1	1	2	1	2	1	1	2	1	3	2	1	1	1	1	3	1	1	1
18	Female	Dutch	7.5	5	1	40	No	Yes	No	2	9	2	2	3	2	2	1	2	3	8	8	5	5	1	1	1	1	2	1	1	3	2	2	3	2	1	1	2	1	2	2	2	1	2	3	2	1	2	1
18	Female	dutch	8	2	1	4	Yes	Yes	No	3	9	2	2	2	2	2	2	2	2	3	2	4	2	1	1	2	1	1	3	1	2	1	3	1	2	1	1	1	1	2	4	2	4	3	1	1	1	1	1
18	Female	Dutch	9	5	1	4	No	No	No	1	9	2	2	4	4	1	3	1	3	7	4	3	3	2	1	1	1	2	2	2	2	3	3	2	2	1	1	3	1	1	1	4	2	2	1	2	1	1	1
21	Female	American	9	3	0	50	Yes	No	No	3	9	3	2	2	2	2	2	2	2	5	3	6	2	3	1	1	1	1	1	1	2	1	1	1	4	1	1	1	1	3	1	1	1	1	2	1	2	2	1
18	Female	Dutch	6	6	0	50	Yes	No	No	3	9	2	3	6	2	2	2	2	2	5	5	6	3	2	2	2	2	2	2	1	3	2	2	2	2	1	1	2	2	2	2	2	2	2	2	2	1	2	2
20	Female	Nederlands	12	3	1	30	Yes	Yes	No	3	9	6	5	2	5	3	1	1	3	4	2	3	2	1	1	1	2	2	1	1	3	2	2	3	1	1	1	3	1	3	1	2	2	1	3	1	3	3	2
21	Female	Dutch	7.5	7	1	43	No	Yes	No	2	9	3	8	8	2	1	2	1	4	8	8	8	2	1	1	2	1	1	1	1	2	1	1	2	1	2	1	1	3	2	2	1	2	3	2	2	2	3	1
18	Female	Dutch	6	5	1	50	Yes	Yes	No	4	9	2	6	6	2	1	1	2	5	7	5	8	4	2	1	1	2	2	1	2	2	2	1	2	1	2	1	2	2	2	3	2	1	2	2	2	2	2	2
18	Female	Dutch	9.5	7	0	50	Yes	Yes	No	4	9	2	3	6	6	2	1	1	6	6	8	8	2	2	1	1	2	1	1	1	3	1	2	1	2	1	1	2	1	1	1	1	3	1	1	2	1	1	1
20	Female	dutch	7	4	1	50	Yes	Yes	No	4	9	2	4	4	3	2	2	2	4	3	3	2	1	2	1	1	2	1	3	1	2	1	1	1	1	1	1	2	1	2	1	3	4	3	2	2	1	1	1
19	Female	german	8	4	0	40	Yes	No	No	2	9	2	2	2	1	2	2	1	5	8	4	2	2	1	1	1	1	1	1	1	1	1	2	2	1	1	4	2	1	1	1	2	1	1	1	3	1	2	1
28	Female	German	8	2	0	30	Yes	No	No	2	9	3	4	6	1	1	1	1	7	7	6	2	2	1	1	2	1	1	1	1	1	1	1	2	1	1	1	2	1	4	3	1	1	3	3	2	2	2	1
27	Female	Dutch	9	7	1	50	Yes	No	Yes	2	9	2	3	3	1	1	1	2	6	7	6	4	3	1	1	1	1	2	3	1	1	1	2	3	2	1	1	1	2	2	3	3	1	1	3	1	1	1	1
18	Female	Dutch	8	2	0	34	Yes	Yes	No	3	9	3	1	1	1	1	3	4	3	2	5	5	3	2	2	1	1	1	1	3	3	2	2	2	2	1	1	3	1	1	2	2	2	3	2	1	1	2	1
18	Female	Dutch	8	6	1	20	Yes	No	No	2	9	6	6	6	5	4	1	1	5	6	4	4	4	2	1	2	2	3	2	1	2	3	3	2	1	1	1	3	2	2	2	2	1	3	2	1	1	3	1
18	Female	American	5	4	0	40	Yes	Yes	No	3	9	2	1	9	6	2	1	1	7	9	7	4	8	3	1	2	1	3	1	1	4	1	1	1	1	1	1	1	2	4	1	1	1	3	4	3	3	1	1
30	Female	French	6	6	1	45	Yes	Yes	No	3	9	6	2	4	1	1	8	1	1	6	6	5	3	2	1	1	1	1	1	1	1	1	1	1	1	1	1	1	1	1	1	1	1	1	2	1	1	1	2
27	Female	AUSTRIAN	8	0	0	50	Yes	Yes	No	4	9	1	1	3	1	1	1	3	6	6	7	4	1	2	1	2	2	2	1	1	2	2	1	1	1	1	1	1	1	1	2	1	2	3	1	1	1	1	1
18	Female	Kazakhstan	6	4	1	45	Yes	Yes	No	3	9	7	6	8	5	2	2	2	5	6	8	4	4	2	2	2	2	2	1	1	2	3	3	2	2	3	1	2	1	4	3	2	3	2	2	2	3	3	1
19	Female	American	6	7	1	50	Yes	Yes	No	4	9	2	2	3	1	2	3	2	4	7	7	7	3	2	1	1	2	3	1	1	4	2	2	1	1	1	4	1	1	1	2	2	2	2	2	2	2	2	1
18	Female	American	8	6	0	50	Yes	Yes	No	4	9	6	5	6	5	3	2	4	2	7	6	6	3	2	2	2	2	3	2	1	3	3	1	2	1	2	1	2	2	3	3	2	2	3	2	2	3	3	3
21	Female	American	9	4	1	50	Yes	No	No	3	9	6	6	9	1	2	2	5	2	5	3	3	2	2	1	1	1	1	2	1	2	2	1	1	3	1	1	1	1	2	2	1	1	3	1	2	2	1	1
18	Female	Dutch	8	4	0	55	Yes	No	Yes	1	9	8	8	8	2	2	6	2	1	7	8	7	3	2	3	1	1	2	2	1	3	3	1	1	2	2	1	3	2	3	4	2	4	4	2	2	1	1	2
18	Female	Dutch	5	3	0	50	Yes	Yes	No	4	9	2	7	6	2	1	2	2	7	3	3	3	6	2	1	1	1	2	2	2	3	2	2	2	2	1	1	3	3	4	2	3	3	3	2	2	1	1	1
22	Female	Asian	7	2	1	50	No	Yes	Yes	2	9	2	3	3	2	2	2	2	6	7	7	7	8	1	1	1	2	3	2	2	3	2	1	3	1	1	1	3	2	3	4	3	2	3	4	2	2	3	2
18	Female	American	5	6	1	50	Yes	Yes	No	4	9	3	3	4	2	2	2	3	5	2	4	6	2	2	2	3	2	2	2	1	3	3	2	2	2	1	1	3	3	3	4	2	2	3	2	3	2	2	2
18	Female	dutch	7	6	1	4	Yes	Yes	No	3	9	3	5	3	3	3	3	3	4	4	5	3	2	1	1	1	1	1	1	1	1	1	2	2	2	1	1	4	2	1	1	3	2	3	1	3	1	1	1
18	Female	Turkish	7	2	1	50	Yes	Yes	No	4	9	7	8	8	7	2	2	5	4	4	7	6	2	2	1	2	1	2	1	2	2	3	2	3	2	2	1	3	1	2	3	3	1	3	3	2	4	3	3
18	Female	Nederlandse	5.5	6	1	50	Yes	No	No	3	9	4	2	6	8	3	5	2	3	8	8	7	4	2	1	1	3	2	2	1	2	1	1	2	2	2	1	2	1	4	3	3	3	2	1	2	2	3	1
18	Female	American	7	3	0	50	Yes	Yes	No	4	9	9	1	3	1	7	1	4	3	7	5	7	1	4	2	4	2	3	3	2	4	2	3	3	1	2	1	1	3	3	4	1	4	3	3	1	1	2	1
22	Female	American	6	6	0	50	Yes	Yes	No	4	9	7	6	3	5	2	3	5	6	4	6	2	2	2	2	2	2	2	2	2	3	2	2	3	4	1	2	3	3	1	1	4	1	1	2	1	1	1	2
28	Female	American	7	3	1	50	Yes	No	No	3	9	3	8	8	5	3	3	6	5	3	3	2	5	1	2	3	2	3	2	2	3	2	2	1	2	1	2	1	1	3	4	1	1	2	2	1	4	3	1
18	Female	American	7	1	0	49	Yes	Yes	No	3	9	4	7	3	3	5	3	7	3	5	2	5	2	3	2	2	3	3	4	4	4	2	2	3	2	2	2	2	3	2	3	2	1	3	2	1	1	4	4
18	Female	Dutch	9	1	1	49	No	Yes	No	2	9	7	7	4	1	7	1	7	9	5	1	7	1	2	1	1	1	2	1	3	3	2	1	1	1	1	3	1	1	1	2	1	1	2	3	1	1	1	3
36	Female	American Indian	7.5	2	0	49	Yes	Yes	No	3	9	7	9	8	5	8	5	7	8	6	4	5	7	3	2	2	1	2	2	1	3	2	1	2	2	1	2	1	2	2	2	2	1	2	2	1	3	2	3
19	Female	Dutch	9	1	1	3	Yes	Yes	No	3	10	3	1	6	1	1	1	1	1	6	6	3	5	1	1	1	1	1	1	1	1	1	1	1	1	1	1	1	1	1	2	2	1	1	1	1	1	1	1
20	Female	Canadian	0	4	1	50	Yes	Yes	No	4	10	3	8	7	2	1	1	1	1	5	5	5	2	1	3	1	1	1	1	1	2	1	1	1	1	1	1	2	1	1	2	1	2	2	1	1	2	1	1
18	Female	Jamaican and Puerto Rican	8	5	0	50	Yes	Yes	No	4	10	1	6	8	1	1	1	1	1	7	7	6	1	1	2	1	3	4	1	1	4	1	4	1	1	1	1	1	1	2	1	1	2	1	1	1	1	1	3
18	Female	White	6	5	1	50	No	Yes	No	3	10	2	2	2	1	1	1	1	1	7	7	4	2	1	1	1	1	1	3	1	3	2	2	1	1	1	1	1	1	3	2	1	2	1	2	1	2	1	1
18	Female	Dutch	8	3	1	10	Yes	Yes	Yes	2	10	1	1	1	1	1	1	1	1	3	1	5	1	1	1	1	1	1	1	1	1	1	1	1	1	1	1	1	1	2	2	1	1	1	2	1	1	1	1
19	Female	caucasian	7	3	0	50	Yes	Yes	No	4	10	5	2	5	3	1	1	1	1	9	5	1	1	3	2	1	2	3	2	2	1	1	4	1	1	1	1	1	1	1	1	1	1	1	3	2	2	1	1
19	Female	Dutch	8.5	2	1	48	Yes	Yes	No	3	10	2	3	5	1	1	1	1	1	4	2	1	1	1	1	1	1	1	1	1	2	1	1	1	1	1	1	1	1	1	2	1	3	2	1	2	2	2	1
18	Female	dutch	8	7	0	45	No	Yes	No	2	10	1	3	2	1	1	1	1	1	6	5	4	2	1	1	1	1	2	1	1	2	1	1	2	1	1	1	3	2	1	2	3	2	2	3	1	1	1	1
19	Female	African American	6	6	0	50	Yes	Yes	Yes	3	10	1	4	4	1	1	1	1	1	2	2	1	1	2	1	2	2	3	1	1	1	1	1	1	1	1	1	1	2	1	2	2	3	2	2	1	3	1	3
21	Female	Pakistani	8	0	1	6	No	Yes	No	2	10	1	1	2	1	1	1	1	1	2	2	1	1	2	2	1	1	2	1	1	3	2	2	1	4	1	1	1	1	4	2	1	1	2	1	2	3	2	2
19	Female	Czech	6	10	1	50	Yes	Yes	No	4	10	2	3	5	5	1	1	1	1	2	5	5	1	1	1	1	2	2	2	1	3	1	1	2	1	1	1	2	1	2	4	1	1	2	2	1	2	4	1
18	Female	American	8	1	0	50	Yes	No	No	3	10	1	1	1	1	1	1	1	1	1	1	1	1	1	1	1	1	1	1	1	2	1	1	1	1	1	1	4	1	1	2	1	2	1	1	3	1	1	1
25	Female	Austrian	9	4	1	51	Yes	Yes	No	3	10	2	2	3	1	1	1	1	1	3	5	5	2	1	1	1	2	1	1	1	3	1	1	1	1	1	1	4	3	1	2	1	3	2	2	2	2	1	1
20	Female	Dutch	8	1	0	50	Yes	Yes	No	4	10	6	4	2	2	1	1	1	1	6	6	5	3	1	1	1	1	3	1	1	1	1	1	2	1	1	1	3	2	1	3	3	4	3	1	2	1	1	3
20	Female	White	8	5	0	45	Yes	Yes	No	3	10	1	2	1	1	1	1	1	1	1	1	1	1	2	1	1	1	1	1	1	3	1	3	1	1	1	1	2	1	2	3	1	1	3	3	2	3	3	3
19	Female	Dutch	11	5	1	35	Yes	No	Yes	1	10	1	1	1	1	1	1	1	1	1	1	1	1	1	1	1	1	3	1	1	2	1	3	1	1	1	1	1	4	1	4	4	4	3	4	3	1	1	3
19	Female	Haitian	8	0	1	43	Yes	Yes	No	3	10	2	5	7	1	1	1	1	1	8	3	3	1	2	1	1	1	2	4	2	3	1	1	3	1	1	1	3	1	1	4	1	3	3	4	2	3	2	1
19	Female	white	8	5	1	50	Yes	Yes	No	4	10	6	3	4	3	1	1	1	1	7	8	6	4	2	1	1	1	3	1	2	1	2	2	3	1	1	1	3	1	3	4	3	1	2	2	3	4	4	1
19	Female	Nederland	9	3	0	50	Yes	Yes	No	4	10	1	1	3	2	1	1	1	2	1	1	2	1	1	1	1	1	2	1	1	2	1	2	2	1	1	2	1	1	1	2	2	3	2	1	2	1	1	1
21	Female	German	8	4	1	53	Yes	No	Yes	1	10	1	2	4	1	1	2	1	1	2	3	1	2	1	1	1	1	1	1	1	1	1	1	1	1	1	1	2	1	1	1	1	1	2	2	1	1	1	1
18	Female	Dutch	10	1	0	50	Yes	Yes	No	4	10	1	1	1	1	1	1	1	2	1	1	1	2	1	1	1	1	2	1	1	1	1	4	1	4	1	1	1	2	1	2	2	2	3	3	4	1	1	1
30	Female	Dutch	8	7	0	70	Yes	Yes	No	3	10	2	2	3	1	1	1	1	2	1	1	1	1	1	1	1	1	1	1	1	2	2	1	1	1	1	1	2	2	1	2	2	4	3	1	2	1	2	1
22	Female	German	8	1	1	44	Yes	Yes	No	3	10	2	1	3	1	1	1	1	2	4	3	3	3	1	1	1	1	1	2	1	1	2	2	2	2	1	1	2	1	2	2	4	3	2	2	3	1	1	1
25	Female	Dutch	7	4	1	48	Yes	Yes	No	3	10	7	8	8	1	2	1	1	1	5	3	1	1	1	1	1	1	2	1	1	4	1	1	4	1	1	1	1	1	1	1	3	1	2	1	1	3	3	1
20	Female	Hispanic	9	1	0	46	Yes	Yes	No	3	10	5	1	6	1	1	1	2	1	7	4	3	1	1	1	2	3	4	1	1	3	2	2	4	1	1	1	2	2	1	4	1	1	3	1	1	1	1	1
19	Female	Hispanic	8	6	0	35	Yes	No	Yes	1	10	5	9	8	1	1	2	1	1	5	1	1	1	2	1	1	1	1	2	1	1	1	2	2	2	1	2	1	2	4	3	2	3	2	3	3	2	1	2
18	Female	Nederlands	8	3	1	50	Yes	Yes	No	4	10	2	3	3	1	1	1	1	3	2	2	1	1	1	1	1	1	1	1	1	2	1	4	1	2	1	1	2	3	1	2	2	1	1	1	1	1	1	2
18	Female	United States	7	6	0	50	Yes	Yes	No	4	10	5	5	6	4	2	1	1	2	7	8	7	7	3	1	2	1	3	2	3	4	3	2	1	1	1	1	1	2	2	3	2	1	3	4	1	3	2	1
19	Female	American	10	2	0	50	Yes	No	No	3	10	5	5	7	5	1	3	1	1	6	5	4	1	2	1	1	1	1	2	2	1	2	3	4	4	1	1	3	3	3	1	4	1	1	1	2	3	1	1
23	Female	Dutch	9	7	1	50	Yes	Yes	No	4	10	2	2	5	1	1	2	2	2	3	2	2	1	1	1	1	1	1	1	1	1	1	1	2	2	2	1	2	2	1	4	2	2	3	1	1	2	2	1
33	Female	Croatian	7	8	1	34	Yes	No	No	2	10	1	1	6	1	1	1	1	4	7	9	7	6	1	1	1	1	1	1	1	3	1	1	2	1	1	1	2	1	1	1	1	1	1	1	1	1	2	1
18	Female	French	6	6	1	51	Yes	Yes	No	3	10	1	1	1	1	1	1	1	4	2	1	1	1	1	1	1	1	1	1	1	2	1	2	3	2	1	1	1	4	1	3	3	2	1	1	2	1	1	1
18	Female	netherlands	9	7	1	50	No	Yes	No	3	10	2	2	2	2	2	2	1	2	5	5	3	1	1	1	1	1	2	2	1	3	1	2	3	2	1	1	2	2	2	2	2	2	2	2	2	1	1	1
20	Female	French	10	4	1	50	Yes	Yes	No	4	10	6	4	5	3	2	2	1	2	4	6	3	4	1	1	1	1	2	2	2	1	2	2	3	1	1	1	2	2	3	3	3	3	3	2	2	3	3	1
19	Female	American	6	4	1	23	No	No	Yes	0	10	1	4	7	3	4	1	1	1	4	5	2	8	2	2	2	1	1	1	2	3	2	1	4	1	1	1	1	1	2	4	1	1	3	2	1	2	1	2
20	Female	American/African American	5	7	0	49	Yes	No	No	2	10	4	2	8	3	2	2	1	2	5	5	1	1	4	2	4	3	4	2	1	4	3	1	4	3	4	2	1	1	3	4	2	3	1	2	2	2	2	4
20	Female	Dominican	5.5	7	1	35	No	Yes	Yes	1	10	1	1	1	1	1	1	2	4	2	1	1	1	1	1	1	1	3	1	1	1	1	4	1	4	1	1	1	2	1	2	1	1	1	2	1	1	1	1
22	Female	Nederlands en israelis	8	8	1	42	Yes	Yes	No	3	10	2	3	3	1	1	1	3	3	8	5	7	1	1	1	1	1	1	1	1	1	1	1	1	2	1	1	1	1	2	1	1	1	1	1	1	3	2	1
18	Female	Nederlands	9	3	1	50	Yes	Yes	Yes	3	10	2	2	6	2	2	1	1	4	6	5	6	5	1	1	1	1	2	2	1	3	1	1	2	1	1	1	1	2	1	2	2	1	2	1	2	1	1	1
24	Female	turkish	9	7	1	50	No	No	No	2	10	2	3	4	2	2	2	2	2	3	3	4	4	1	1	1	1	1	1	1	2	1	2	1	2	1	2	1	2	1	4	3	2	3	2	2	1	1	1
19	Female	Dutch	8	5	1	40	Yes	Yes	No	3	10	6	2	2	3	1	1	1	5	6	7	7	6	2	1	1	3	3	1	1	1	2	2	3	2	1	1	1	1	2	2	1	1	1	1	2	2	2	1
20	Female	Dutch	8.5	4	1	1	Yes	No	Yes	1	10	3	2	4	5	2	1	1	4	3	2	4	2	2	1	1	1	1	1	1	1	2	3	1	1	1	1	2	1	2	2	2	1	2	1	3	1	1	1
24	Female	Asian American	8	3	1	34	Yes	Yes	No	3	10	6	1	8	1	1	1	5	1	8	3	4	1	2	1	2	2	3	2	1	2	1	1	1	1	1	1	2	3	2	2	1	1	1	3	1	1	1	2
19	Female	Hungarian	5.5	9	1	50	Yes	Yes	No	4	10	2	2	1	1	1	1	1	5	4	3	1	2	3	1	1	1	2	2	1	4	1	1	2	1	1	1	1	1	2	2	1	3	4	4	2	1	1	2
20	Female	Finnish	8	8	1	46	Yes	Yes	Yes	2	10	3	8	8	1	1	1	3	5	5	8	2	1	1	1	1	1	1	3	1	2	1	1	3	1	1	1	3	2	1	1	1	1	1	1	1	1	1	1
18	Female	Dutch	9	2	1	50	Yes	Yes	No	4	10	4	6	7	3	5	1	2	2	6	6	6	3	1	2	2	1	2	2	2	4	1	3	2	4	1	1	2	1	3	2	1	3	2	1	2	1	1	1
34	Female	Mexican	8	1	0	50	Yes	No	No	3	10	3	1	3	1	2	1	3	5	5	3	3	2	4	1	1	1	1	1	2	2	2	1	1	1	1	1	2	1	2	1	1	1	1	1	1	1	1	2
18	Female	Dutch	8.5	5	1	8	Yes	No	No	2	10	6	6	1	1	1	1	5	5	6	9	3	3	1	1	1	1	1	2	1	3	1	3	1	2	2	1	2	1	1	4	4	2	3	1	2	3	3	2
33	Female	AT	8.5	2	0	45	Yes	Yes	No	3	10	2	4	6	2	1	2	5	5	7	5	5	4	1	1	1	1	1	1	1	2	1	2	1	3	1	1	1	1	3	2	2	3	2	1	2	2	2	1
18	Female	American	9	9	1	50	Yes	No	No	3	10	6	4	6	3	2	1	2	8	6	5	6	1	1	1	1	1	1	2	1	2	1	2	2	1	1	2	1	2	1	2	4	2	2	3	1	2	3	2
35	Female	White	7	4	0	50	No	Yes	No	3	10	3	3	3	3	7	2	2	2	8	5	1	2	1	1	1	1	2	1	1	3	1	1	1	1	1	1	1	1	1	2	2	2	2	2	1	1	1	1
29	Female	Finnish	9	3	1	42	No	Yes	No	2	10	7	2	7	7	5	3	2	3	9	9	9	5	2	2	1	2	2	2	2	4	2	1	1	1	1	1	2	2	4	4	3	2	4	3	2	2	2	2
20	Female	American	9	1	0	50	Yes	No	No	3	10	6	9	9	7	3	2	4	5	9	9	7	4	1	3	2	1	3	2	3	3	1	2	2	2	4	4	4	3	2	2	4	3	4	3	4	3	3	4
28	Female	American	8	7	0	50	Yes	Yes	No	4	10	5	5	3	1	1	1	7	5	1	3	3	1	2	1	1	1	2	1	1	2	1	1	2	1	1	3	1	2	1	1	1	1	2	1	1	1	1	2
19	Female	Asian	9	10	0	45	Yes	Yes	No	3	10	8	1	6	2	3	3	5	5	7	5	7	8	4	1	1	4	3	2	1	2	4	3	1	1	3	3	1	1	3	1	1	3	1	1	1	1	1	4
19	Female	Caucasian	5	8	0	50	Yes	Yes	No	4	10	4	7	7	2	3	2	4	8	8	8	8	3	3	2	2	2	3	3	2	3	1	2	2	2	1	1	1	1	2	2	2	1	2	2	2	2	1	1
20	Female	German	8	2	1	50	Yes	Yes	No	4	10	2	3	3	1	2	5	6	7	6	4	8	3	2	1	1	1	2	1	1	2	1	2	3	3	1	1	1	2	3	4	3	1	3	2	2	2	3	2
23	Female	Dutch	8	9	1	50	Yes	Yes	No	4	10	5	8	5	3	6	1	7	7	7	8	5	3	1	1	2	2	1	2	4	3	2	1	3	1	4	3	2	1	4	2	4	2	4	4	1	1	1	1
19	Female		7	7	0	52	Yes	Yes	No	3	10	3	7	4	4	6	5	7	4	2	3	7	2	2	2	3	2	3	2	3	3	3	2	3	2	1	3	3	3	3	2	2	3	2	2	3	3	2	4
19	Female	Dutch	9	3	0	50	Yes	Yes	No	4	10	8	6	9	6	5	9	6	3	9	9	9	3	2	4	4	1	2	2	4	4	4	3	4	3	4	2	3	3	1	3	3	3	3	2	4	1	1	3
[truncated: 24 more columns]
